# Supplementary material for: Lepidopteran wing scales contain abundant cross-linked film-forming histidine-rich cuticular proteins
Source: Commun Biol. 2021 Apr 22;4:491. doi: 10.1038/s42003-021-01996-4 (PMC8062583; doi:10.1038/s42003-021-01996-4)
Supplement: Supplementary file 4 — Supplementary Data 1 [file 42003_2021_1996_MOESM4_ESM.xlsx]

## Sheet: 工作表1
Supplementary Data 1. Proteins identified from P6-1 wing scales listed by iBAQ
ProteinID in Kaikobase	Description	No of identified Peptides	Unique peptides	Sequence coverage [%]	iBAQ P6_1	unreliable*	Trancripts level(EST count)**
Gene005257;Gene005256	BmorCPLCP12	32	28	70.4	29368000000		Wd149;Ep48;Ce16
Gene010997	BmorCPG31	7	7	24.8	24114000000		Wing145
Gene001846	BmorCPR57	5	5	21.5	23380000000		Wing78
Gene005255	BmorCPLCP11	40	34	77.7	22315000000		Wd415;Wg40,Ep40;Ce25;
Gene009536	BmorCPH30	7	7	84.3	16828000000		Wg119;Mxg100;An101;Cal28;Ep7;
Gene012506	BmorCPR91	4	3	42.5	14451000000		Wg115;Ep22;An4;Mxg4;
Gene012979	Bmor CPG41	3	3	27	12183000000		Wing155
Gene010579	BmorCPG9	8	8	50.2	11804000000		Wg40;Ce12;Ep5;Sg4;Ov3;
Gene015734	BmorCPR137	6	6	34.5	9425900000		Wg39
Gene011414	Drosophila Retinin like protein	3	3	50.5	8609500000		Wg30; Phg:1
Gene015750	BmorCPR135	16	16	87.5	8007300000		Wg2
Gene015522	BmorCPLCP3	31	30	66.2	7979900000		Wd298;Wg41;36Ce;Ep15
Gene009150	Uncharacterized protein LOC101746276	16	16	44.3	7450400000		Wg27; Wd4;Ce3
Gene012515	BmorCPR82	3	3	34.2	6467300000		Wg17;Em2;
Gene010486	BmorCPG38	15	14	28.9	5181600000		Wg58;
Gene010574	RNA-binding protein EWS-like	5	5	21.6	4940100000		Wg38,
Gene012469	BmorCPR126	5	5	47.9	4798500000		Ep6;Wg5;An1;Mxg1;Em1;
Gene003746	Uncharacterized protein LOC101741477	11	11	52.1	4501200000		Wg4;
Gene012467	BmorCPR128	8	8	75.2	4478900000		Wg17;
Gene009992;Gene009993	Actin, cytoplasmic A3a	17	4	60.1	4440100000		Mp46;Mg:42;Wg38;Wd37;Em22;Sg16;Cell12;Ca12;Phg9 et al
Gene014133	BmorCPR48	21	21	80.4	4334000000		Wg54
Gene011501;Gene011500	30kDa protein	16	9	60.9	4165600000		Br2; Tes1;Ep1
Gene009460	Alpha-tocopherol transfer protein-like	28	24	83.3	3942400000		Wg48;Br2;
Gene015486	BmorCPR133	12	12	72.3	3629000000		Wg14;Ce1;Cal1;Wd1;Ov2;
Gene003538	Hypothetical protein KGM	12	12	73.8	3435800000		Br380;Em:270;Tes110;Mp:40;Ep40;
Gene011506;Gene011505;Gene010445	Low molecular 30 kDa lipoprotein PBMHP-6 precursor	11	10	53.9	2989300000		Br255;Mp40;Tes15;Wd5;
Gene010483	BmorCPH42	11	11	41.4	2626800000		Wg90;Ep15;Ov10;
Gene015743	BmorCPR136	10	10	65.4	2536600000
Gene012875	BmorCPR78	10	10	68.9	2386600000
Gene002543	32 kDa apolipoprotein precursor	12	12	41.8	2271900000
Gene011496	30K protein 7	20	3	78	2202400000
Gene000862	BmorCPCFC	5	5	79.8	1814500000		Wg34;An22,Mxg23;Ce8;Wg6;Ep3;
Gene009982	BmorCPR74	6	6	52.7	1561900000		Wg140;
Gene012510	BmorCPR87	4	2	42	1549000000
Gene006929	BmorCPH28	28	28	68	1348500000
Gene013570	Uncharacterized protein LOC101741978	9	9	73.6	1334200000		Wg67;Ep38;An18;Mxg17;Wd15;Em14; Ce8;Br4;
Gene012470	BmorCPR125	15	15	43.6	1300300000
Gene008791	Uncharacterized protein LOC101740597	27	27	46.7	1257600000
Gene016820;Gene016795;Gene016568;Gene001015;Gene001014;Gene016563;Gene016567	Neurofilament heavy polypeptide-like	6	6	50.5	1249200000
Gene011502;Gene011503	30K protein 1	14	7	50	1248200000		Br2; Tes1;Ep1
Gene013248;Gene013247	BmorCPFL3-2	3	3	27.4	1226000000		Wg497; An 3; Ce17; Ep3
Gene008534	Heat shock protein 70-3	34	29	55.2	1224900000
Gene005608	Titin	6	6	24.2	1170700000
Gene011810;Gene011809;Gene009218;Gene011808;Gene015291	Beta-tubulin	20	10	59.1	1110700000
Gene008014	BmorCPAP1-A	8	8	77	1040200000
Gene003442	K01487 guanine deaminase	19	19	39.1	974180000
Gene004582	Uncharacterized protein LOC778506 isoform X1	19	19	70.2	942950000
Gene002358	Adenylate cyclase, terminal-differentiation specific-like	22	22	68.7	930880000
Gene005609	Hypothetical protein KGM_14571	17	17	14.6	887700000
Gene003032;Gene008985	Elongation factor 1 alpha	26	26	60.3	869740000
Gene009269	Apolipophorin-3	23	23	73.7	843650000		Em:240;Br:225;Ca45;Ph35;Ep25; Oc25;Wg15;
Gene000093	Tubulin alpha-1 chain	16	11	44.2	829770000
Gene008643	Gasp protein	15	15	84.7	789410000
Gene016128	Cationic peptide CP8 precursor	3	3	41	769410000		Br175;Mp40;Tes;38;
Gene005881	Acyl-CoA-binding protein homolog	5	5	48.4	733540000
Gene006479	Protein disulfide isomerase precursor	22	22	52.2	714510000
Gene016565;Gene001013;Gene009927	Neurofilament heavy polypeptide-like	3	3	35.3	709470000
Gene010573	Proteophosphoglycan 5	6	6	15.1	695710000
Gene011504	Low molecular 30 kDa lipoprotein PBMHPC-21	13	6	50.6	687820000
Gene015220;Gene012387	Calreticulin	20	20	58.3	687720000
Gene000267	Chitinase-like protein EN03	21	21	63.4	686130000
Gene013257	Endochitinase A1-like	16	16	36.9	663030000
Gene015809	Protein singed	17	17	46.6	660140000
Gene002850	Cuticlin-1 OS=Caenorhabditis elegans GN	13	12	23.2	649720000
Gene016815;Gene016807	Histone H2B-like protein	7	7	48.4	619540000
Gene003472	Putative uncharacterized protein	25	25	49.4	617760000
Gene013404	Thymosin isoform 1	12	12	68.8	610370000
Gene012471	BmorCPR150	4	4	39.2	599620000
Gene008369	BmorCPH41	32	29	16.5	581360000
Gene002915	Uncharacterized protein LOC101744379 isoform X2	7	7	49.8	556250000
Gene002670	14-3-3 protein zeta	12	9	47	555770000
Gene000210	FK506-binding protein precursor	14	14	69	543420000
Gene003030	Protein disulfide-isomerase like protein ERp57 precursor	26	26	51.3	537890000
Gene008646	BmorCPAP3-D1	8	8	55.3	528100000
Gene015189	Apolipophorins isoform X2	191	191	61.3	524530000
Gene016817;Gene016562;Gene016561;Gene016560;Gene016558	Histone H2A	4	2	41.9	516510000
Gene009847	Epsilon protein	16	13	64.1	486560000
Gene003664	Glutathione S-transferase delta 2	11	11	58.8	468360000
Gene008477	ABC transporter, ATP-binding protein	9	9	42.7	449600000
Gene001498	Voltage-dependent anion-selective channel isoform X1	16	16	49.1	444140000
Gene008726;Gene008725	Abnormal wing disc-like protein	9	9	74.7	441420000
Gene000291;Gene000290	Uncharacterized protein LOC101735522	14	14	30.5	432230000
Gene013848	Actin-depolymerizing factor	11	11	75	422890000
Gene015381;Gene015380	Heat shock protein 83	34	33	47.8	418090000
Gene010243	Hypothetical protein KGM_03381	7	7	11.9	411840000
Gene005137	Cyclophilin-like protein	8	8	67.3	406540000
Gene009737	Ribosomal protein P2	6	6	61.6	400870000
Gene016564	Histone H1-like isoform X2	10	10	46.1	400810000
Gene011493	Low molecular 30 kDa lipoprotein PBMHP-12 OS	20	4	78.9	395850000
Gene002119	Profilin protein	8	8	79.4	395470000
Gene007300;Gene012134	Ribosomal protein L40	5	1	41.1	374870000
Gene011566	Ribosomal protein S12	6	6	58.3	372770000
Gene004306	BmorCPT3	5	4	26.1	361800000
Gene011478	Ribosome-associated membrane protein 4	1	1	12.5	361750000	U
Gene012518	BmorCPR152	2	2	15.3	361390000		Wg27;
Gene016225	Uncharacterized protein LOC101737274	9	9	55.3	359040000
Gene016146	Cellular retinoic acid binding protein	5	5	44.3	353370000
Gene016764;Gene016763	Heat shock protein hsp20.1	14	12	79.2	351330000
Gene009948	Mesencephalic astrocyte-derived neurotrophic factor homolog	10	10	45.1	346810000
Gene005267	Heat shock cognate protein	33	25	56.1	337400000
Gene004990;Gene004995;Gene004994	Transporting ATP synthase beta subunit isoform 2	20	20	53.6	323750000
Gene000989	BmorCPH4	3	3	18.6	316110000
Gene010293	Ribosomal protein L22	4	4	38.1	315870000
Gene013644	Putative fatty acyl-CoA reductase CG5065	12	12	31.1	314010000
Gene009198	Ribosomal protein P0	11	11	41.1	313300000
Gene009641	Uncharacterized protein LOC101741307	17	17	56	311100000
Gene000632	Neuronal pentraxin-2 OS=Mus musculus	17	17	35.2	309510000
Gene011993	Ribosomal protein S15	5	5	40.1	303650000
Gene003708	Unknown secreted protein	4	4	15.4	292680000
Gene004762	Actin muscle-type A2	15	2	51.1	288590000
Gene005978	Putative Uncharacterized protein	2	2	26.1	284800000
Gene013567	putative fatty acyl-CoA reductase CG8306	20	20	45.9	283780000
Gene014857	Retinol dehydrogenase 14	15	15	42.6	270140000
Gene014419	Peroxisome biogenesis protein 6	4	4	32.8	269480000
Gene003925	BmorCPR73	6	6	53.4	266210000
Gene010482	Ribosomal protein L40	3	3	12.5	264470000
Gene009250	Ribosomal protein L35A	9	9	55.1	263410000
Gene002093	Ribosomal protein S18	8	8	48.7	261200000
Gene011594	Ribosomal protein S7	6	6	26.8	257300000
Gene008647	BmorCPAP3-A2	12	12	55.2	253550000		Wg13;Br2;
Gene012975	Ribosomal protein L26	7	7	40.5	252430000
Gene014933	Amine sulfotransferase	17	17	56.8	245020000
Gene015209	Tubulin alpha chain	6	1	26.1	244110000
Gene010575	Uncharacterized protein LOC101742982	20	20	38.4	243010000
Gene012444;Gene000933	Ribosomal protein	6	6	51.4	240710000
Gene014966	Methenyltetrahydrofolate synthase domain-containing protein	16	16	36.3	234740000
Gene011811	Ribosomal protein S20	3	3	29.3	228950000
Gene005466	Laccase 2 precursor	18	17	25.5	226990000
Gene011023	Vesicle amine transport protein	21	21	54.2	226290000
Gene003953	Annexin IX isoform B	18	17	59.1	224090000
Gene013764	Thioredoxin-like_fold	5	5	19.6	223840000
Gene003927	Ribosomal protein S27	4	4	54.8	220840000
Gene003553	Uncharacterized protein LOC101738967	9	9	24.7	218620000
Gene002332	Proteasome beta-subunit	6	6	31.4	218260000
Gene000051	BmorCPH36	6	6	62.1	215270000
Gene007454	GH11424	2	2	20.3	210650000
Gene012424	27 kDa glycoprotein precursor	13	13	61.2	209840000
Gene011494;Gene011495	30K protein 3	14	4	56.5	209230000
Gene006390	Ribosomal protein S28	3	3	44.6	206890000
Gene016248	Uncharacterized protein LOC101738727	8	8	24	204630000
Gene012464	BmorCPR129	5	5	49.7	202800000
Gene006709	Ribosomal protein L14	6	6	33.3	198900000
Gene016521	Uncharacterized protein LOC101744161	6	6	20	197700000
Gene008880	Ribosomal protein L8	9	9	30.4	196690000
Gene012508;Gene012509	BmorCPR89	3	1	42	195540000
Gene009508	BmorCPH31	7	7	40.7	195530000
Gene003427	AGAP012613-PA	1	1	14.3	194920000	U
Gene003157;Gene003156	Heat shock protein 25.4 precursor	6	6	29.6	194810000
Gene009457	Aldo-keto reductase AKR2E4	8	8	21.2	194330000
Gene015125;Gene015124	Osiris 11	4	4	11.9	193870000
Gene011878;Gene007672	Ribosomal protein S10	7	7	38.1	192320000
Gene012044	Flocculation protein FLO11 isoform X1	10	10	24.6	186250000
Gene008648	BmorCPAP3-A1	8	8	50.5	186130000
Gene010979	ATP synthase	22	22	37.8	183950000
Gene011937	60S Ribosomal protein L17	8	8	34.8	183120000
Gene010184	Yellow-b	9	9	22.8	182910000
Gene014062	ADP/ATP translocase	16	16	46	179550000
Gene012511	BmorCPR86	3	1	42.3	176940000
Gene012005	Ribosomal protein S6	7	7	25.7	176830000
Gene002512	Ribosomal protein L19	7	7	34.5	174910000
Gene002758	Ribosomal protein L13	9	9	34.5	173280000
Gene013217	Ribosomal protein L18A	9	9	44.1	172540000
Gene013114	Proline-rich extensin-like protein EPR1	19	19	45	171870000
Gene005753	Low-density lipoprotein receptor-related protein 2 isoform X1	12	12	27.2	169870000
Gene015611	Ribosomal protein S11 isoform 2	10	10	53.9	169260000
Gene006181	Ribosomal protein L4 isoform X1	18	18	36.9	166450000
Gene012939	Superoxide dismutase	8	8	86.4	166180000
Gene008213	Nucleosome assembly protein isoform 1	11	11	36.2	164690000
Gene010947	Chymotrypsin inhibitor CI-8A	23	23	55.9	158080000
Gene007775	Synaptobrevin-1-like	3	3	27.5	154440000
Gene011336	Translation elongation factor 2	30	30	37.6	151470000
Gene011491	30K lipoprotein	6	2	24.2	151380000
Gene003351	Ribosomal protein L15	6	6	39.3	150270000
Gene007002	Lysozyme; 1,4-beta-N-acetylmuramidase;	7	7	51.8	148610000
Gene006442	60S Ribosomal protein L18	8	8	33.3	147780000
Gene011738	Cytochrome c oxidase subunit 6C-like	3	3	29.5	146960000
Gene011341	Zinc finger protein isoform X1	5	5	37.8	146060000
Gene013422	Fibroinase precursor	11	11	32.6	145900000
Gene008602	Ribosomal protein L7A	8	8	28.7	145820000
Gene006918;Gene002124;Gene002123	Ribosomal protein L36A	4	4	29.8	144030000
Gene009244	Thiol peroxiredoxin isoform X1	11	10	61	143900000
Gene000175	Ribosomal protein L36	3	3	19.3	140220000
Gene012513;Gene012504	BmorCPR84	2	1	14.1	140220000
Gene000306	Failed axon connections isoform X2	13	13	40.9	139920000
Gene008612	Chondroitin proteoglycan-2-lik	7	7	26.9	139120000
Gene012898	40S Ribosomal protein S4	12	12	39.9	139010000
Gene008420	Ribosomal protein S3	14	14	56	138910000
Gene011968	Ribosomal protein S17	4	4	25.6	137620000
Gene006751;Gene006750	10 kDa Heat shock protein, mitochondrial	8	8	69.9	137050000
Gene014821	Peripheral-type benzodiazepine receptor	2	2	8.9	136690000
Gene002503	Protein disulfide-isomerase A6	13	13	31.1	136090000
Gene011280	Transitional endoplasmic reticulum ATPase TER94	29	29	44	134970000
Gene013327	Transferrin precursor	34	34	55.9	134950000
Gene010576	Dual specificity protein kinase splB-like	18	18	32.2	134270000
Gene003606	37-kDa protease precursor	10	10	34.7	134010000
Gene015744	Putative acetyl transferase	15	15	46.5	131590000
Gene011063	Peroxisomal multifunctional enzyme type 2	14	14	35.1	131370000
Gene012328	Endoplasmin-like precursor	26	25	35.1	130740000
Gene011139	Chemosensory protein 7 precurso	6	6	45.9	128560000
Gene011298	Uncharacterized protein LOC105842244	30	18	30.2	128370000
Gene007974	Rab proteins geranylgeranyltransferase component A 2	19	19	45.1	127830000
Gene010171	BCP inhibitor precursor	5	5	43.8	127570000
Gene013773;Gene013772	Thioredoxin-like protein	3	3	26.4	125600000
Gene005220	Uncharacterized protein LOC101736774	7	7	33.3	124800000
Gene005909	Ribosomal protein L10	6	6	30.1	124480000
Gene007377	Repressor splicing factor 1 isoform X1	3	3	28.1	123860000
Gene006939;Gene005651	69/Ribosomal protein S15A	8	8	62.8	123280000
Gene010918	Ribosomal protein S9	11	11	44.8	122530000
Gene009112	40S Ribosomal protein S8	5	5	29.3	121050000
Gene008018	Ribosomal protein L21	3	3	17	120680000
Gene001235	Translation initiation factor 5A	8	8	43.8	120140000
Gene003084;Gene003083	Alpha-crystallin B chain-like	7	7	26.6	119450000
Gene009340	Ribosomal protein L6 isoform X1	10	10	29.3	119260000
Gene003963	Ataxin-2 homolog isoform X1	11	11	24.6	115680000
Gene011499;Gene011498	Low molecular 30 kDa lipoprotein	13	13	56.1	115350000
Gene012576	Ribosomal protein L37	5	5	37.9	114690000
Gene005756;Gene005755	Isocitrate dehydrogenase	18	17	37.5	114500000
Gene015589	Uncharacterized protein LOC101746322	5	5	59.6	114240000
Gene013604	40S ribosomal protein S3a	13	13	47.1	113770000
Gene002630	Putative uncharacterized protein	3	3	9	112620000
Gene012406	PBP_GOBP	9	9	46.2	112420000
Gene002882	Tumor protein D54	5	5	18.3	111320000
Gene012543	Hypothetical protein KGM_12128	16	14	17.1	111090000
Gene007239	Uncharacterized protein LOC100500745	3	3	33.6	111010000
Gene011110	peptidylprolyl isomerase B precursor	10	10	60	110470000
Gene009749	BmorCPR56	7	7	47.5	110370000
Gene009143	Ribosomal protein L10A	7	7	39.2	107690000
Gene003554	Putative Uncharacterized protein	6	5	12	107300000
Gene009523	Transmembrane emp24 domain-containing protein 2	7	7	31.9	107000000
Gene016689	Ribosomal protein L32	5	5	32.8	106510000
Gene001393	Ribosomal protein L11	5	5	23.6	105540000
Gene003195	Bmsqd-2	4	4	16.6	105520000
Gene011652	FK506-binding protein	3	3	38.9	105190000
Gene013165	BmorCPF	2	2	28.3	105110000
Gene010271	Ras-related protein Rac1	7	6	38.9	105060000
Gene007130	Ribosomal protein L9	8	8	34.7	104760000
Gene010346	Ribosomal protein S24	3	3	27.3	104660000
Gene014050	Clip domain serine protease 11 precursor	10	10	22.1	104230000
Gene005468	Laccase-like multicopper oxidase 2 isoform B	7	6	24.4	103590000
Gene005525	Putative fatty acyl-CoA reductase	11	11	18.2	103110000
Gene014685	Small GTP-binding protein	7	6	30.2	103090000
Gene006086	Multiple coagulation factor deficiency protein 2 homolog isoform X1	7	7	36.4	102230000
Gene001356	Ribosomal protein L13A	10	10	40.7	101790000
Gene001164	60/Ribosomal protein L34	3	3	20.2	101270000
Gene008858	Ribosomal protein L30	3	3	35.4	100570000
Gene016711;Gene013783;Gene010039	Ribosomal protein L29	1	1	13.7	99807000	U
Gene015283	Heat shock protein hsp 19.9	12	7	61	99735000
Gene015951	Agrin	14	14	37.1	98881000
Gene002085	Hydroxyacyl-coenzyme A dehydrogenase	25	25	38.6	98735000
Gene007942	Nonmuscle myosin essential light chain	9	9	27.4	98573000
Gene008321	Ribosomal protein S16	9	9	57.8	98562000
Gene001252	Receptor for activated protein kinase C RACK 1 isoform 1	14	14	56.7	97982000
Gene013283	Ribosomal protein S30	1	1	7.7	96437000	U
Gene008562	Ribosomal protein S23	6	6	42.7	94201000
Gene013425	cathepsin D precursor	5	5	21.1	93868000
Gene002866	Adenylyl cyclase-associated protein 1 isoform X1	16	16	34.2	93723000
Gene015286	Heat shock protein 20.8	10	2	49.5	93575000
Gene011751	Fatty acid beta-oxidation complex subunit beta	10	10	19.9	93510000
Gene010153	Cathepsin B	7	7	20.5	92488000
Gene007776	Heat shock protein hsp21.4	5	5	27.8	92394000
Gene007814	Ribosomal protein L31	5	5	41.1	90789000
Gene008418	Krueppel homolog 2	7	7	28.8	89501000
Gene015342	Vitellogenin	66	66	41	89241000
Gene014123	Translocon-associated protein delta subunit	1	1	6.5	88925000	U
Gene002040	Ribosomal protein L3	9	9	22	88576000
Gene010800	Vacuolar ATP synthase catalytic subunit A	25	25	47.2	88135000
Gene005197	GTP-binding protein SAR1b	6	6	38.9	87434000
Gene011137	Chemosensory protein 6 precursor	6	6	43.7	87106000
Gene007453	Protein TsetseEP-like	8	8	35.5	86687000
Gene001572	Glutathione S-transferase sigma 2	14	14	65.2	85709000
Gene012379	Transport protein Sec61 alpha subunit	4	4	7.8	85064000
Gene003744	Hematological and neurological expressed 1 protein-like	5	5	61.1	84926000
Gene015371	Heterotrimeric guanine nucleotide-binding protein beta subunit isoform X1	8	8	27.4	84785000
Gene003050	Ras small monomeric GTPase Rab6	6	6	29.2	84320000
Gene009702	Phenoloxidase subunit 2 precursor	26	25	38.1	84054000
Gene004662	Ribosomal protein L27	3	3	29.9	82954000
Gene011731	Cytochrome c oxidase polypeptide Vb	5	5	47.5	82799000
Gene008799	Ribosomal protein S5	5	5	22.4	82629000
Gene002759	Poly A binding protein	16	16	29.1	82071000
Gene004473	Uncharacterized protein LOC105667360	6	4	35.7	81975000
Gene008697	Ribosomal protein L5	8	8	23.1	81936000
Gene003685	RAB18 member RAS oncogene family	2	2	10.8	81489000
Gene001969	Uncharacterized protein LOC101740647	16	16	29.3	81236000
Gene002118	Eukaryotic translation initiation factor 4A	17	16	41.7	81126000
Gene015317	Transcriptional activator protein Pur-alpha isoform X1	9	9	41.6	80800000
Gene001187	fatty-acid amide hydrolase 2 isoform X2	6	6	27.2	80600000
Gene003668	Ras-related GTP-binding protein Rab11	9	9	38	79015000
Gene013377	Ribosomal protein S13	6	6	39.1	78551000
Gene010785	Elongation factor 1 gamma	18	18	33.3	77800000
Gene007039	Cytosolic malate dehydrogenase	17	17	54.4	77470000
Gene001260	GK22025	2	2	22.7	77140000
Gene014272	BmorCPH33	3	3	33.6	75177000
Gene015377	Heat shock protein 70	5	0	9.2	74428000
Gene008296	Ribosomal protein L28	4	4	22.3	74043000
Gene010983	Aldehyde dehydrogenase isoform 2	15	15	32.4	73149000
Gene012650	BmorCPR34	5	5	25.1	71710000
Gene001970	Very low-density lipoprotein receptor isoform 1 precursor/ chitin deacetylase 1	18	18	38.1	71626000
Gene007591	Ribosomal protein S2	8	8	32.2	70567000
Gene006391	Signal sequence receptor precursor	4	4	21.1	70377000
Gene008165	Alpha-N-acetylgalactosaminidase-like	9	9	23	69886000
Gene001581	Sterol carrier protein x	8	8	19.2	69883000
Gene006360	Chemosensory protein 4 precursor	8	8	57.5	69563000
Gene016022	Antitrypsin isoform 1 precursor	14	14	33.7	69458000
Gene009949	putative ATP synthase subunit f, mitochondrial	3	3	34.6	68799000
Gene011290	Ribosomal protein L12	4	4	23.8	68590000
Gene011152	Microtubule-associated protein RP/EB family member 3	7	7	30	68537000
Gene007993;Gene004862	Ribosomal protein L27A	4	4	23	68537000
Gene009937	Probable enoyl-CoA hydratase, mitochondrial	12	12	41.9	68488000
Gene009137	Fibrous sHeath CABYR-binding protein-like	21	21	24.6	68156000
Gene003519	Similar to CG10527	5	5	34.8	68133000
Gene007442	Nonmuscle myosin essential light chain	8	8	49	68034000
Gene014433	Ribosomal protein S29	3	3	48.2	67659000
Gene007804	Ribosomal protein L31	2	2	19.6	67051000
Gene009286	Uncharacterized protein LOC101743840	10	10	46.7	66920000
Gene013950	Lysosomal thiol reductase	10	10	47.1	66668000
Gene013475	26S proteasome non-ATPase regulatory subunit 13	14	14	40.3	66603000
Gene003482	SJCHGC01925 protein	9	9	18.9	66298000
Gene009136	Putative Uncharacterized protein	2	2	46.9	65806000
Gene001286	Glyceraldehyde-3-phosphate dehydrogenase	13	13	40.7	65635000
Gene008463	Cytochrome B5	4	4	34.3	65404000
Gene014830;Gene014829	Transcription factor BTF3 homolog 4	5	5	23	65030000
Gene003140	Cytochrome c oxidase subunit Va	5	5	30.5	63920000
Gene002847	Putative serine protease-like protein 2	5	5	15.5	62972000
Gene012583	Protein THEM6-like	6	6	33.8	62461000
Gene000395	Vesicle-associated membrane protein-associated protein B isoform X3	10	10	48.8	62334000
Gene005862	Tetraspanin E	2	2	12.7	61824000
Gene007306	FK506-binding protein 4	14	14	55.7	61554000
Gene014148	H+ transporting ATP synthase subunite	2	2	21.2	61340000
Gene014183	T-complex protein 1 subunit eta	25	25	55	60881000
Gene016039	40S Ribosomal protein SA	5	5	15.7	60633000
Gene007530	Vacuolar H+ ATP synthase 16 kDa proteolipid subunit	2	2	16.1	60369000	U
Gene016295	Coactosin-like protein isoform X1	6	6	21.4	59728000
Gene007988	Rab GDP dissociation inhibitor alpha	10	10	25.1	59700000
Gene005878	Time interval measuring enzyme-esterase A4;Cu-Zn family	6	6	47.7	59057000
Gene013315	Uncharacterized protein LOC101740613	4	4	36.2	58800000
Gene010902	Glucose dehydrogenase [FAD, quinone]-like isoform X2	18	18	29.2	58541000
Gene012056	BmorCPR20	6	6	8.3	58503000
Gene002107	Putative uncharacterized protein (Fragment)	1	1	12.5	58320000	U
Gene008850	Cytosolic non-specific dipeptidase	15	15	35.7	58201000
Gene013861	BmorCPH35	26	25	23.7	57973000
Gene008028	Clathrin light chain isoform X2	7	7	28	57412000
Gene016391	Uncharacterized protein LOC101736214	6	6	21	56656000
Gene012163	T-complex protein 1 subunit gamma	19	19	35.6	56237000
Gene009697	Chaperonin subunit 6a zeta	18	18	40.1	56169000
Gene000891	Nascent polypeptide associated complex protein alpha subunit	4	4	26.8	55073000
Gene001963	Transport protein Sec61 beta protein	2	2	24.7	54540000	U
Gene011564	Ribosomal protein L7	6	6	22.7	54292000
Gene015052	Vacuolar ATPase B subunit	15	15	34.2	53652000
Gene011412	Cacuolar ATP synthase subunit G	3	3	27.4	53616000
Gene007259	Chaperonin subunit 4 delta	17	17	32.8	53502000
Gene001176;Gene001175	60 kDa Heat shock protein, mitochondrial-like	20	20	41.8	53234000
Gene005276	Moesin/ezrin/radixin homolog 1	19	19	27	53214000
Gene005652	AGAP000295-PA	2	2	21.8	53208000
Gene003922	BmorCPR71	4	4	28.2	52682000
Gene008839	Lipopolysaccharide-induced tumor necrosis factor-alpha factor homolog isoform X2	3	3	29.7	52157000
Gene004956;Gene001991;Gene009588	Ribosomal protein L35	2	2	12.2	51918000	U
Gene004738	Ral	3	3	13.2	51703000
Gene007081	Mitochondrial aldehyde dehydrogenase	11	11	24.8	51677000
Gene011094	Proteasome subunit alpha type-4	7	7	28.4	51373000
Gene005192	Putative peroxiredoxin	5	3	19	51322000
Gene001159	3-hydroxyacyl-CoA dehydrogenase	11	11	29.4	50865000
Gene011419	Cytochrome c oxidase polypeptide IV	3	3	14.6	50805000
Gene004989	Ribosomal protein L24	5	5	28.4	50305000
Gene004616	Mobility group protein 1B	4	4	32.8	50053000
Gene002001	Putative Uncharacterized protein	3	3	13.5	49806000
Gene011675	Salivary cysteine-rich peptide precursor	6	6	54.1	49735000
Gene010982	Ras-like GTP-binding protein Rho1 isoform X1	5	5	26	49733000
Gene000988	BmorCPH3	5	5	18.6	49732000
Gene016113	Type IV collagen	5	5	7.4	49720000
Gene014236	Mitochondrial ATP synthase coupling factor	3	3	35.8	49004000
Gene016155	Very long-chain specific acyl-CoA dehydrogenase, mitochondrial	18	18	30.1	48474000
Gene007773	Chaperonin containing t-complex polypeptide 1 beta subunit	19	19	40.5	48168000
Gene010166	Methylglutaconyl-CoA hydratase mitochondrial	5	5	11.7	48105000
Gene000411	Probable medium-chain specific acyl-CoA dehydrogenase, mitochondrial isoform X1	16	16	45.9	47893000
Gene008248	Proteasome subunit alpha type-1 isoform X2	12	12	47.5	47751000
Gene012874	Putative uncharacterized protein	1	1	17.9	47643000	U
Gene002633;Gene002634	Antennal binding protein precursor	6	5	43.8	47475000
Gene013643	Fatty-acyl CoA reductase 3	2	2	30.8	47092000
Gene005990	Uncharacterized protein LOC101745456	3	3	41.1	46113000
Gene002285	Signal peptidase complex subunit 2	6	6	26.6	45766000
Gene004543	Enolase	12	12	33.5	45638000
Gene004999;Gene004998	Signal peptidase 18 kDa subunit	3	3	14	45522000
Gene013001	Yellow-12	5	5	23.5	45454000
Gene010752;Gene010751	Mitochondrial prohibitin complex protein 2	12	12	40.1	45361000
Gene004138	ATP synthase	7	7	24.7	45037000
Gene013079	Acetoacetyl-CoA thiolase isoform X1	12	12	33.3	45033000
Gene008779;Gene001155	Ribosomal protein S26	3	3	27	45000000	U
Gene002232	Proteasome beta-subunit	7	7	30.5	44994000
Gene010623	Proteasome alpha 3 subunit	10	10	35.3	44636000
Gene009141	Ribosomal protein P1	2	2	21.4	44359000
Gene008954	NADPH-specific isocitrate dehydrogenase	11	10	29.9	43633000
Gene007178	H+ transporting ATP synthase delta subunit	5	5	26.1	43376000
Gene000538	Myristoylated alanine-rich C-kinase substrate	4	4	25.2	43192000
Gene006873	Proteasome subunit alpha type 6-A	11	11	41.5	42917000
Gene006744	LD-carboxypeptidase	5	5	19	42893000
Gene000378	Catalase	25	25	51.3	41911000
Gene000503	Tudor staphylococcus/micrococcal nuclease	24	24	29.6	41519000
Gene007196	Hsc70-interacting protein-like	8	8	24.9	41481000
Gene014903	Small nuclear ribonucleoprotein sm d2	5	5	37.8	41046000
Gene009079	Stromal cell-derived factor 2	4	4	15.6	40240000
Gene009759	Phosphatidylethanolamine binding protein isoform 2	5	2	23.6	40131000	U
Gene013855	Neutral alpha-glucosidase AB-like precursor	25	25	32.3	40113000
Gene014365	Electron-transfer-flavoprotein beta polypeptide	9	9	42.7	39814000
Gene011264	Hypothetical protein KGM_16353	13	1	58.3	39679000
Gene003103	Arginine kinase isoform 2	12	12	35.5	39298000
Gene008267	Protein kinase C and casein kinase substrate in neurons protein 2	11	11	25.6	39234000
Gene013241	Protein takeout-like	5	5	20.8	38896000
Gene002506;Gene002505	Dolichyl-diphosphooligosaccharide--protein glycosyltransferase subunit 1	14	14	33	38893000
Gene003632	Heterogeneous nuclear ribonucleoprotein Q-like	11	11	36.6	38891000
Gene002930	Lamin-C-like	29	29	44.7	38875000
Gene010673;Gene010672	BmorCPR10	7	7	33.8	38773000
Gene000526	Hypothetical protein KGM_14041	4	3	22.5	38679000
Gene015524	Proteasome zeta subunit	6	6	26.7	38583000
Gene011745	26S protease regulatory subunit 8	14	13	38.2	38498000
Gene001217	26S protease regulatory subunit 7	14	14	31.3	38488000
Gene004974	DnaJ homolog subfamily A member 1	8	8	19.7	38415000
Gene005158	CDGSH iron-sulfur domain-containing protein 2 homolog	4	4	35.6	37950000
Gene003645;Gene003644	Ras protein	6	6	35.3	37616000
Gene005437	Hypothetical protein KGM_09916 [	20	20	12.8	37583000
Gene001078	Protein ERGIC-53	10	10	20	37423000
Gene007050	Saposin-like protein	16	8	14.7	37295000
Gene009449	Fructose 1,6-bisphosphate aldolase	14	14	41.8	37079000
Gene016513	Electron transfer flavoprotein subunit alpha, mitochondrial	13	13	38.8	36972000
Gene004663	B-cell receptor-associated protein 31	6	6	25.9	36899000
Gene009291	Pro-phenol oxidase	12	10	31.4	36811000
Gene006408	Glutamate receptor Gr1	1	1	2.2	36781000	U
Gene001320	Uncharacterized protein LOC101743420	5	5	48.8	36726000
Gene009951	Proteasome 26S non-ATPase subunit 4	6	6	21.8	36643000
Gene011066	GTP-binding protein RAB2 isoform X1	4	4	21.5	36485000
Gene008037	Putative uncharacterized protein GLEAN_07397	7	7	13.4	36401000
Gene002585	Farnesoic acid O-methyltransferase	5	5	20.5	36354000
Gene011401	Dolichyl-diphosphooligosaccharide--protein glycosyltransferase subunit DAD1	3	3	24.1	36252000
Gene013639	Putative fatty acyl-CoA reductase CG5065	11	11	20.9	36159000
Gene016310	Splicing factor proline- and glutamine-rich	5	5	30.5	35957000
Gene012505	BmorCPR92	2	2	11	35833000
Gene010823	Promoting protein precursor	6	6	37	35832000
Gene008537	Spectrin alpha chain isoform X5	69	69	31.7	35714000
Gene011352	Presenilin-like signal peptide peptidase	2	2	5.2	35461000
Gene014431	GF16284	12	12	17.7	35344000
Gene000890	T-complex protein 1 subunit epsilon	21	21	42.1	35243000
Gene002664	Ubiquitin carboxy-terminal hydrolase	8	8	41.3	35239000
Gene001983	Carnitine O-acetyltransferase-like	17	17	26.8	35112000
Gene003627	T-complex protein 1 subunit alpha	16	16	30.8	34920000
Gene004420	LDLR chaperone boca	7	7	43.5	34903000
Gene001495	Elongation factor 1-beta&apos	9	9	44.1	34828000
Gene014142	Pancreatic lipase-related protein 2-like	7	7	25.6	34680000
Gene015281	Plastin-2	16	16	28.9	34389000
Gene006941	Cameo1	9	9	17.6	34248000
Gene005065	CG5191 isoform B	9	9	16.9	33937000
Gene002809	Synaptic glycoprotein sc2	4	4	15.3	33858000
Gene012766	SH3 domain-binding glutamic acid-rich protein homolog	9	9	38.8	33740000
Gene006844	Retinol dehydrogenase 11-like	8	8	24.8	33722000
Gene009629	Clathrin heavy chain	32	32	20.3	33715000
Gene003855	Paralytic peptide binding protein 1	14	5	34.6	33556000
Gene014465	Ribosome-binding protein 1 isoform X1	20	20	28.1	33348000
Gene014059	heat shock 70 kDa protein cognate 5-like	19	18	26.4	33288000
Gene002462	GJ20114	10	10	18.2	33287000
Gene010473	Indole-3-acetaldehyde oxidase-like	28	28	24.8	33233000
Gene009334;Gene003974	Succinyl-CoA ligase [ADP/GDP-forming]	8	8	23.3	32611000
Gene016275	Peroxiredoxin	6	6	42.6	32519000
Gene000285	Triosephosphate isomerase	8	8	34.7	32399000
Gene009033	Inter-alpha-trypsin inhibitor heavy chain H4-like isoform X1	9	9	24.3	31888000
Gene005624	Notch-like protein	22	22	22.8	31642000
Gene011176	pleckstrin homology domain-containing family F member 2 isoform X1	8	8	31	31597000
Gene000992	Histone H3	7	7	20.2	31428000
Gene008016	DNA supercoiling factor precursor	7	7	25.5	31284000
Gene002267	aspartate aminotransferase	9	9	28.3	30879000
Gene010835	fumarate hydratase, mitochondrial-like	10	10	21.1	30847000
Gene010758	Putative uncharacterized protein GLEAN_07793	19	19	19.6	30608000
Gene005078	Putative Uncharacterized protein SP1070	55	55	18.5	30345000
Gene005169	proliferation-associated protein 2G4	12	12	32.5	30332000
Gene003202	Putative NADH:ubiquinone dehydrogenase	1	1	12.3	30318000	U
Gene003846	Peptidyl-prolyl cis-trans isomerase FKBP2	4	4	21.9	30118000
Gene015000	Nucleoplasmin isoform 1	2	2	9.9	30097000
Gene015466	H+ transporting ATP synthase gamma subunit	8	8	27.4	30003000
Gene013129	Chaperonin	20	20	41.1	29951000
Gene003631	Heterogeneous nuclear ribonucleoprotein Q	1	1	6.9	29601000	U
Gene002784	TRAM family protein transporter	3	3	6.9	29576000
Gene003373	Probable prefoldin subunit 6	5	5	40	29547000
Gene015451	Juvenile hormone epoxide hydrolase	8	8	16.7	29353000
Gene010239	Transgelin	9	9	57.4	29197000
Gene005377	Plasminogen activator inhibitor 1 RNA-binding protein-like	11	11	26.7	28720000
Gene005675	Kinesin heavy chain	37	37	39.8	28664000
Gene002881	AGAP004758-PA	5	5	15.7	28611000
Gene009882	60S Ribosomal protein L38	2	2	28.6	28504000
Gene012836	ADP-ribosylation factor-like protein	3	3	17.1	28445000
Gene003713	EH domain-containing protein 3 isoform X2	16	16	35.5	28349000
Gene000293	Protein VrrB	1	1	1.9	28276000	U
Gene011806	Tubulin beta chain-like isoform X1	15	5	39.2	28032000
Gene008548	Surfeit 4-like protein	2	2	8.9	27999000
Gene016237	4-Hydroxybutyrate CoA-transferase	1	1	13.3	27954000	U
Gene010469	Cytochrome b5	2	2	29.8	27847000	U
Gene011031	Alpha-amylase 2-like	9	9	21.8	27791000
Gene005744	Endoplasmic reticulum resident protein 44	10	10	21.5	27752000
Gene005723	GK10715	2	2	16.2	27490000
Gene016284	Adenosylhomocysteinase	7	7	17.4	27489000
Gene001700	Putative uncharacterized protein	4	4	8	27320000
Gene014254	Putative uncharacterized protein	3	3	35.5	27187000	U
Gene003886	DbuzCG31363-PD	2	2	25	27122000
Gene016271	ATP-citrate synthase-like, partial	7	7	21.7	27117000
Gene016644	ATP-citrate synthase-like, partial	7	7	21.3	27048000
Gene011969	45 kDa immunophilin FKBP45	12	12	29.9	27009000
Gene012517	Putative Uncharacterized protein	9	9	53.8	26930000
Gene011791	Homologue of Sarcophaga 26 29kDa proteinase	9	9	17.5	26836000
Gene005847	Tetraspanin D107	1	1	4.2	26737000	U
Gene000645	Hypothetical protein KGM_08730	4	4	11	26660000
Gene013287	Putative uncharacterized protein	3	3	13.6	26172000
Gene014810	Abc transporter	6	6	12	26064000
Gene005918	Dolichyl-diphosphooligosaccharide protein glycotransferase	7	7	15.8	25886000
Gene011870	BmorCPG20	3	3	44.7	25885000		Wg48;Ep26
Gene013296	Glutathione peroxidase	5	5	33.3	25379000
Gene011582	A disintegrin and metalloproteinase with thrombospondin motifs like	10	10	14.3	25366000
Gene016587	Cystathionine beta-synthase	5	5	11.8	24980000
Gene009147	Proteasome subunit beta type-6	5	5	24	24972000
Gene005354	Apolipophorin-III precursor	23	23	40.4	24787000
Gene004102	Actin-interacting protein 1	16	16	31.9	24779000
Gene006092	Gelsolin-like	9	9	33.6	24660000
Gene011814;Gene016299	Transketolase	17	17	30.9	24545000
Gene003712;Gene003711	Small glutamine-rich tetratricopeptide repeat-containing protein alpha-like	6	6	25.3	24527000
Gene007944	Signal peptidase complex subunit 3	4	4	20.1	24517000
Gene015714	RE45222p	5	5	16.5	24463000
Gene015058;Gene015057	Putative Uncharacterized protein	9	9	17.5	24353000
Gene006995	Ribonuclease Oy	5	5	29.8	24328000
Gene001874	Lectin 4 C-type lectin	2	2	14.9	23793000
Gene011915	HnRNPA/B-like 28	5	5	25.8	23718000
Gene001932	C-type lectin 4 isoform X1	8	7	38.9	23673000
Gene004945	Signal recognition particle 19 kDa protein	3	3	30.4	23582000
Gene010861	26S proteasome non-ATPase regulatory subunit 8	6	6	22.4	23298000
Gene004105	Chitinase	8	8	15.9	23116000
Gene013416	Sex-specific storage-protein 1	15	15	20.6	23114000
Gene001251	Serine/threonine-protein phosphatase	5	5	15.2	23046000
Gene010493	26S proteasome non-ATPase regulatory subunit 1	8	8	23.9	22942000
Gene004708	Annexin isoform X6	10	10	28.8	22801000
Gene006943	Hsp90-organizing protein HOP	13	13	25.7	22311000
Gene012179	Tropomyosin isoform X9	12	12	24.7	22159000
Gene015630	Putative Uncharacterized protein	5	5	10.2	22142000
Gene015913	Proteasome 25 kDa subunit	5	5	22.6	22109000
Gene012545	Dihydrolipoyl dehydrogenase	9	9	17.9	22087000
Gene008673	Eukaryotic translation initiation factor 3 subunit I	9	9	31.6	22028000
Gene003447	Glutamate dehydrogenase	16	16	30.1	21977000
Gene011276;Gene011275	Dihydropteridine reductase	7	7	26.1	21967000
Gene012906	Putative uncharacterized protein	4	4	5.9	21871000
Gene015475	Uncharacterized protein LOC101744771	14	14	29.5	21795000
Gene008483	GLEAN_07954	2	2	12	21721000
Gene000399	Putative Uncharacterized protein	10	10	18.6	21694000
Gene002044	Osiris 21	2	2	13	21666000
Gene014275	26S protease regulatory subunit 6A	13	12	33.6	21652000
Gene010123	BmYellow-e protein	10	10	35.6	21415000
Gene004137	Ras oncogene	3	3	17	21412000
Gene006489	Beta-N-acetylglucosaminidase 1 precursor	12	12	23.9	21360000
Gene011197	G protein alpha subunit Go isoform 1	8	8	23.4	21345000
Gene009293	Prophenoloxidase-1	23	20	35	21288000
Gene016701;Gene016592	Phosphate transport protein	6	6	15.6	21210000
Gene007908	Yellow protein	10	10	23.5	20948000
Gene010664	26S protease regulatory subunit 6B	14	14	35.9	20920000
Gene005077	Phosphoserine aminotransferase 1	8	8	22.3	20884000
Gene012911;Gene012910	Bmor CPG40	1	1	15.3	20850000	U
Gene004548	26S proteasome non-ATPase regulatory subunit 2	16	16	21	20756000
Gene012741	Hephaestus	2	2	11	20702000
Gene008645	Probable chitinase 3	7	7	21	20688000
Gene009140	Putative uncharacterized protein	2	2	8.3	20633000
Gene013132	H+ transporting ATP synthase O subunit isoform 1	5	5	21.1	20632000
Gene008658	Stretch regulated skeletal muscle protein	1	1	14.3	20286000	U
Gene016645	ATP-citrate synthase-like, partial	3	3	21.3	20047000
Gene000941	Putative Limb and neural patterns protein	2	2	30.9	19997000
Gene014827	26S proteasome regulatory ATPase subunit 10B	9	9	23.5	19651000
Gene002192	Proteasome subunit beta 7	7	7	26.1	19615000
Gene002533;Gene002532	Mitochondrial-processing peptidase subunit beta-like	14	14	31.7	19393000
Gene009667	Putative uncharacterized protein	1	1	5.6	19128000	U
Gene013684	30K protein 19	12	7	29	18999000
Gene001835	Prohibitin protein WPH	8	8	33.6	18810000
Gene013292	Ubiquitin-like protein SMT3	4	4	42.9	18703000
Gene004361	Loquacious	3	3	7.3	18695000
Gene013997	Ferritin	3	3	13.9	18667000
Gene004301	Putative Uncharacterized protein	3	3	10.5	18598000
Gene003942	Vacuolar ATP synthase subunit E	1	1	12.2	18559000	U
Gene015625	Charged multivesicular body protein 4b	5	5	25.7	18543000
Gene000644	Basement membrane-specific heparan sulfate proteoglycan core protein (Fragment)	12	12	17.7	18504000
Gene012350	mRNA cap-binding protein eIF4E	6	6	31.4	18385000
Gene016590	BmP109	9	1	24	18366000
Gene005356	Hemocytin	21	21	30.3	18168000
Gene015606	Glucose dehydrogenase [acceptor]	9	9	17.8	18167000
Gene008670	60 kDa SS-A/Ro ribonucleoprotein	11	11	17.6	18145000
Gene012196	Proteasome subunit beta type	3	3	9.3	17932000
Gene011560	Proteasome subunit beta type	4	4	15.2	17921000
Gene002479;Gene002478	Ubiquitin conjugating enzyme E2	2	2	10.6	17912000
Gene014260;Gene004038	Putative uncharacterized protein	3	3	17.1	17878000
Gene016244	Serine proteinase-like protein	5	5	11.5	17873000
Gene016677;Gene002418	Ubiquitin-like modifier-activating enzyme 5	3	3	8.1	17773000
Gene011713	Prolow-density lipoprotein receptor-related protein 1-like	20	20	39	17742000
Gene004724	Ubiquitin-like modifier-activating enzyme 1	21	21	21.8	17739000
Gene014146	Putative uncharacterized protein	3	3	10	17735000
Gene010877	BmorCPR15	5	5	24.3	17720000
Gene004357	BmorCPH5	4	4	43.9	17619000
Gene002523	ATPase inhibitor-like protein	6	6	10.9	17593000
Gene002212	Putative Uncharacterized protein	6	6	12.8	17448000
Gene015731	protein bicaudal D	3	3	27.3	17365000
Gene014369	Protein transport protein sec13 putative	5	5	14.1	17247000
Gene015505	similar to CG8399	6	6	12.8	17093000
Gene000330	BmorCPT1	3	3	8.8	16962000
Gene002688	Keratinocyte-associated protein 2	1	1	9.2	16878000	U
Gene013273	Kazal-type proteinase inhibitor precursor	4	4	49	16875000
Gene000381	Putative Uncharacterized protein	11	11	18.3	16797000
Gene010402	BmorCPG3	2	2	17.9	16749000
Gene006527	Glutathione S-transferase omega 1	6	6	24	16486000
Gene010198	Putative Uncharacterized protein	2	2	17.5	16434000
Gene003277	Putative Uncharacterized protein	5	5	13.3	16218000
Gene000076	Tyrosine-protein phosphatase non-receptor type 1	2	2	21.4	16202000
Gene012170	Mitochondrial aldehyde dehydrogenase	9	9	20.1	16154000
Gene004913	Putative uncharacterized protein	2	2	8.4	16076000
Gene000931	Proteasome subunit beta type-4	5	5	21.4	15620000
Gene003199	Histone H2A	4	2	42.6	15561000	U
Gene004690	Brain chitinase and chia	2	2	11.4	15548000	U
Gene009561	Myosin light polypeptide 9 isoform 1	3	3	17.3	15510000
Gene013126	G-protein gamma subunit	2	2	27.1	15449000
Gene010494	26S proteasome non-ATPase regulatory subunit 1	14	14	30.2	15265000
Gene001982	Putative uncharacterized protein (Fragment)	2	2	13	15244000	U
Gene010715	Ribosomal protein S19	3	3	18.3	15195000
Gene015591	Putative fatbody protein 3Rev-G1	1	1	11.9	15157000	U
Gene003897	AGAP010159-PA	2	2	12.2	15113000
Gene012495;Gene012494;Gene012493	BmorCPR103/102	1	1	6.8	15103000	U
Gene002998	Guanylate-binding protein	12	12	16.5	15025000
Gene016461	Basigin	6	6	26.8	14961000
Gene001828	Suppressor of Lec15 glycosylation mutation-like protein	1	1	4	14948000	U
Gene002943	Ubiquinol-cytochrome C reductase complex 14kD subunit	3	3	21.4	14783000
Gene002511	Putative Uncharacterized protein	8	7	13.6	14773000
Gene014582	Glucosamine-6-phosphate N-acetyltransferase	3	3	15.7	14770000
Gene004878	Inorganic pyrophosphatase	10	10	28.7	14485000
Gene003616	Putative uncharacterized protein	5	5	14.8	14352000
Gene005748	GTP binding protein	8	8	21.9	14293000
Gene007088	Inactive pancreatic lipase-related protein	7	7	25.2	14141000
Gene004374	Signal recognition particle receptor beta subunit	4	4	14	14102000
Gene005499	Cytosolic juvenile hormone binding protein 36kDa subunit	7	7	26.4	13955000	U
Gene012521	BmorCPR79	7	6	23.3	13920000
Gene003382	Prefoldin subunit 5	5	5	33.3	13906000
Gene003343	Malate dehydrogenase isoform X1	12	12	20.6	13861000
Gene011827	Protein 4.1 homolog	46	46	28.4	13808000
Gene011443	Protein CASC3 isoform X3	4	4	26.6	13787000
Gene010276	Putative Uncharacterized protein	7	7	17.5	13715000
Gene011998	chemosensory protein 16 precursor	3	3	25.5	13640000
Gene015399	Plasma membrane calcium ATPase isoform K	11	11	13	13575000
Gene001468	Molting fluid carboxypeptidase A	7	7	15.4	13573000
Gene002384	Karyopherin alpha 3	4	4	7.9	13527000
Gene005456	Sarco/endoplasmic reticulum calcium ATPase	13	13	13.3	13466000
Gene010333	3-hydroxyisobutyrate dehydrogenase	3	3	11.5	13364000
Gene010074	Ommochrome-binding protein	3	3	16.8	13320000
Gene013824	Putative uncharacterized protein	1	1	11	13288000	U
Gene016281	Putative uncharacterized protein	2	2	16.7	13269000	U
Gene006614	Autophagy related protein Atg8	1	1	6	13226000	U
Gene005270	Vacuolar ATPase subunit a	8	6	10.1	13141000
Gene015250	Dihydropyrimidinase isoform X1	8	8	24.8	13073000
Gene010460	Kinesin light chain isoform X4	13	13	30.1	12971000
Gene015249	Dihydropyrimidinase isoform X1	5	5	51.6	12941000
Gene015402	Heat shock protein hsp23.7	2	1	11.4	12873000
Gene009458	Cellular retinaldehyde-binding protein	6	3	17.9	12762000
Gene016030	Hypothetical protein KGM_17991	2	2	36	12746000
Gene006639	Ubiquinol-cytochrome c reductase core protein II	5	5	12.4	12689000
Gene004664	Probable dynactin subunit 2	9	9	28.8	12628000
Gene007080	Ves G 1 allergen	4	4	15.9	12616000
Gene003603;Gene003604	GK17366	3	3	6.1	12603000
Gene014357	Putative uncharacterized protein	5	5	7.7	12597000
Gene011829	Protein 4.1 homolog	7	7	20.1	12593000
Gene009638	Endoplasmic reticulum protein ERp29 putative	2	2	7.1	12568000
Gene011904	Coatomer protein complex subunit epsilon	6	6	23.2	12487000
Gene012078	Eukaryotic translation initiation factor 2 subunit 2	5	5	14.8	12469000
Gene007547	Putative uncharacterized protein	9	9	9.7	12450000
Gene004973	Glycerol-3-phosphate dehydrogenase [NAD(+)], cytoplasmic	9	9	25.7	12413000
Gene015767	Bicaudal D	3	3	18.1	12347000
Gene008834	Putative uncharacterized protein	5	5	20.9	12280000
Gene012175	Putative uncharacterized protein	6	6	8.7	12223000
Gene015739	Uncharacterized protein OBRU01_24190, partial	5	5	23.8	12094000
Gene002058	probable 26S proteasome non-ATPase regulatory subunit 3	10	10	23.5	12085000
Gene013683	low molecular mass 30 kDa lipoprotein 19G1-like	13	6	31.2	12077000
Gene011485;Gene011484	low molecular mass 30 kDa lipoprotein 21G1-like precursor	8	8	36.6	12058000
Gene016722	NSFL1 cofactor p47	6	6	21.3	12054000
Gene005109	Bifunctional purine biosynthesis protein PURH	12	12	21.3	12039000
Gene007415	Chitooligosaccharidolytic beta-N-acetylglucosaminidase	6	6	10.7	12000000	U
Gene003769	Soluble NSF attachment protein putative	7	7	26.7	11966000
Gene014434	GJ22743	4	4	13.2	11897000	U
Gene012610	Nuclear migration protein nudC	7	7	21.8	11882000
Gene003245	UDP-galactose 4-epimerase isoform X1	7	7	23.3	11877000
Gene000313	Citrate synthase	8	8	19.1	11844000
Gene001902	Fatty acid transport protein	9	9	15.2	11825000
Gene002770	Elongation factor 1 delta	8	8	32.8	11819000
Gene014180	Myb-like protein J	14	14	26.7	11734000
Gene010292	Putative Uncharacterized protein	12	12	19.5	11731000
Gene011442	AT25787p	5	5	16.9	11719000
Gene014429	26S protease regulatory subunit 4	12	12	25.4	11690000
Gene003203	Programmed cell death 6-interacting protein	18	18	22.5	11573000
Gene000909	Serine protease P87	10	10	10.6	11482000
Gene002047	26S proteasome non-ATPase regulatory subunit putative	11	11	28.5	11462000
Gene000288	Protein disulfide isomerase	6	6	9.8	11413000
Gene009890	Myosin heavy chain, non-muscle	21	21	42.8	11383000
Gene013998;Gene002149	Ferritin isoform 1	3	3	12.2	11366000
Gene009043	C-type lectin	3	2	17.9	11334000
Gene009900	GLEAN_15481	11	11	13.5	11320000
Gene008986	Hypothetical protein KGM_22297	9	9	14.2	11314000
Gene013139	Translation initiation factor 2 gamma subunit	4	4	10.3	11199000
Gene008640	Thioredoxin	4	4	18.1	11052000
Gene004645	Perilipin-4 isoform X2	42	42	60.2	11015000
Gene013665	GLEAN_14942	5	5	13.1	11001000
Gene013454	DJ-1 beta isoform X1	6	6	33.8	10919000
Gene005206	Pyruvate kinase	10	10	26.2	10886000
Gene004912	CG32972 isoform A	4	4	7.8	10885000
Gene013173	K09228 KRAB domain-containing zinc finger protein	11	11	27.3	10851000
Gene010085	Proteasome 26S non-ATPase subunit 12	7	7	14.4	10813000
Gene007734	Heat shock 70 kDa protein 4L	14	14	19.5	10733000
Gene000474	Putative uncharacterized protein	1	1	6.3	10622000	U
Gene005355	Hemocytin	34	34	33	10602000
Gene002098	V-type proton ATPase subunit d	3	3	8	10577000
Gene008459;Gene008458	AGAP004366-PA	12	12	22.7	10451000
Gene000209;Gene000208;Gene001388	Vacuolar ATP synthase subunit D	8	8	18.5	10343000
Gene015482	Protein lingerer	5	5	8.5	10300000
Gene005311	Uncharacterized protein LOC105842214	23	23	23.8	10174000
Gene016108	Putative uncharacterized protein	6	6	3.7	10132000
Gene006316	Low-density lipoprotein receptor putative	46	46	12.1	10130000
Gene010087	NADH dehydrogenase [ubiquinone] 1 beta subcomplex subunit 10	4	4	30.2	10016000	U
Gene010641	Proteasome subunit beta type	3	3	9.8	10013000
Gene012365	Putative tumor suppressor protein	5	5	12.5	9993600
Gene015152	Thioredoxin peroxidase	4	3	19.4	9918400
Gene005480	Elongation factor Tu, mitochondrial	12	12	30.1	9796100
Gene012974	Putative uncharacterized protein	2	2	5.2	9792500	U
Gene000537	Hypothetical protein KGM_14041	5	5	17.1	9771800
Gene003996	Trafficking protein particle complex subunit 10	1	1	2.1	9700200	U
Gene007735	Transaldolase	8	8	26.8	9690300
Gene008380	Putative Uncharacterized protein	3	3	15.3	9621000
Gene005810	Annexin B13b	8	7	23.7	9591400
Gene010603	Hypothetical protein KGM_06525	3	3	10.2	9531900
Gene001808	Eukaryotic translation initiation factor 3 subunit H	4	4	12.8	9472400
Gene009369	Malate dehydrogenase, mitochondrial	7	7	21.1	9460800
Gene005647;Gene005646	Nuclear excision repair protein Rad23	4	4	18.8	9460500
Gene006419	NADH-ubiquinone reductas	3	3	16.8	9359100	U
Gene003369	Putative Uncharacterized protein	5	5	16.1	9338300
Gene000536	Putative uncharacterized protein	7	7	9.8	9293500
Gene001080	Aldo-keto reductase	6	6	16.2	9292300
Gene014371	Ras-related GTP-binding protein Rab8	3	2	15.7	9144200
Gene003784	BmorCPAP1	10	10	12.7	9116900
Gene009084	Retinol dehydrogenase 11	2	2	11.4	9040100
Gene007397	Lipase	4	4	8	9021700
Gene012935	DUF233 protein	3	3	12.3	9010900
Gene002721	Septin	8	8	18.7	8951700
Gene012348	Chromatin modifying protein 1b	3	3	12.8	8908600
Gene009889	Myosin heavy chain, non-muscle	3	3	35.3	8847600
Gene000577	DNA-damage inducible protein	4	4	12.5	8732700
Gene004562	Putative uncharacterized protein	8	8	12.5	8716200
Gene011303	Hypothetical protein TcasGA2_TC009044	12	12	16.7	8636600
Gene010738	Vacuolar ATP synthase subunit D	3	3	13	8622800
Gene014785	AGAP003513-PA	3	3	6.2	8528100
Gene011883	Putative Uncharacterized protein	6	6	15	8501700
Gene011630	Eukaryotic translation initiation factor 2 alpha subunit	3	3	9.7	8490700
Gene015463	Vacuolar ATPase subunit C	11	11	27.5	8417200
Gene013230	Hemolymph juvenile hormone binding protein	5	5	29.2	8380700
Gene009489	Vanin-like protein 1	3	3	6.8	8285500
Gene016029	Putative uncharacterized protein	3	3	18.9	8235800
Gene003875	Serpin-10	5	5	12.3	8216300
Gene010288	Putative Uncharacterized protein	28	28	18.9	8215000
Gene001838	Proteasome 26S non-ATPase subunit 7	6	6	23	8206400
Gene009553	Septin	1	1	5.6	8182000	U
Gene014083	AGAP004055-PA	4	4	9.9	8158200
Gene015751	Similar to F-actin-capping protein subunit alpha	3	3	14.2	8125300
Gene015109	Putative uncharacterized protein	2	2	9.2	8085000	U
Gene014179	Spectrin beta chainnputative	44	44	11.8	8082700
Gene010701	Glutaredoxin	2	2	19.2	8066400
Gene001364	2-hydroxyphytanoyl-CoA lyase	7	7	13.2	8055100
Gene003196	Putative uncharacterized protein	1	1	3.4	8040400	U
Gene012053	Tyrosine--tRNA ligase, cytoplasmi	15	15	29.2	8032800
Gene000187	Putative uncharacterized protein	2	2	6.7	7940600
Gene000375	Y-box protein	4	4	22.4	7722700
Gene007235	Cleft lip and palate transmembrane protein 1-like protein	3	3	5.3	7714700
Gene012516	BmorCPR81	9	9	44.4	7670500
Gene002328;Gene002327	Putative uncharacterized protein	1	1	16.7	7667700	U
Gene002252	Putative Uncharacterized protein	2	2	21.7	7613700
Gene001554;Gene001555	Mitochondrial carnitine/acylcarnitine translocase	2	2	12.3	7598800
Gene011207	Putative uncharacterized protein	3	3	5.2	7591500
Gene016626	Adenylosuccinate synthetase	3	3	7.1	7587500
Gene010466	Ecdysteroid-regulated 16 kDa protein	3	3	16.6	7585000
Gene004456	RNA-binding motif single-stranded-interacting protein 1	3	3	12.1	7584600
Gene015785	Elongation factor 1 alpha	5	5	7.6	7580900
Gene002727;Gene002726	Ras-related protein 2	2	2	8.9	7554700	U
Gene014926	Vesicular mannose-binding lectin-like protein	2	2	6.3	7518000	U
Gene013311	Catalase-like	10	10	20.6	7513400
Gene002275	AGAP009919-PA	2	2	4.2	7511800
Gene007784;Gene007783	Putative Uncharacterized protein	3	3	17.1	7468200
Gene006440	Hypothetical protein KGM_15837	3	3	12.7	7400000
Gene005633	Putative uncharacterized protein	2	2	4.6	7391300
Gene008381	Putative Uncharacterized protein	11	11	12.7	7387600
Gene002402;Gene002401	Signal transducing adapter molecule 1	2	2	14.1	7370200
Gene003454	Myosin 1 light chain	1	1	8.7	7346800	U
Gene011225	Putative sorting nexin isoform 1	6	6	14.2	7314800
Gene000354	Putative uncharacterized protein	4	4	11.6	7245600	U
Gene013277	Protease inhibitor 1	1	1	7.1	7235500	U
Gene003576	Chaoptin	1	1	0.6	7202100	U
Gene012755	Dipeptidyl peptidase iii	11	11	14.9	7196800
Gene008957	Synaptotagmin putative (Fragment)	10	10	15.2	7167000
Gene011722	Putative uncharacterized protein	4	4	8.9	7145600
Gene002563	Adenylate kinase 2	3	3	15.7	7142200	U
Gene006305;Gene003326	Mod(Mdg4)-heS00531	3	3	15.2	7102700
Gene013830	Coatomer protein complex subunit delta	8	8	14.8	7084300
Gene007706	S-phase kinase-associated protein	1	1	7.4	7081900	U
Gene005482	Syntaxin 1A	2	2	10.4	7061400
Gene014681	Putative uncharacterized protein	12	12	8.2	7005300
Gene008655	Phosphoglycerate kinase	4	4	13.5	7003700
Gene010164	AGAP008350-PA	8	8	7.1	6940600
Gene012197	Aliphatic nitrilase	4	4	10.5	6938600	U
Gene001974	Alanyl-tRNA synthetase cytoplasmic	15	15	15.3	6938300
Gene002002	Actin-related protein 2/3 complex subunit 5	1	1	10.7	6904000	U
Gene005515	Putative uncharacterized protein	1	1	5.2	6712000	U
Gene006585;Gene006584	Transmembrane protein 55B	1	1	3.7	6711300	U
Gene006741	Eukaryotic translation initiation factor 3 subunit L	5	5	11	6696500
Gene014462	ML-domain containing secreted protein	2	2	23.7	6682200
Gene007263	Barrier-to-autointegration factor	2	2	20	6622100
Gene014659	Putative Uncharacterized protein	30	30	16.9	6591400
Gene015997	Eukaryotic translation termination factor 1	5	5	19.8	6559200
Gene011206	Fk506 binding protein	3	3	9.1	6526900
Gene000797	Putative uncharacterized protein	4	4	7.9	6475300
Gene015841	Ubiquitin carboxyl-terminal hydrolase	7	7	15.5	6467200
Gene007924	Putative uncharacterized protein	5	5	7.7	6461000
Gene003077	Tripeptidyl-peptidase 2	15	15	13	6450000
Gene005353	Hemocytin	6	6	8.9	6446800
Gene010817	Eukaryotic translation initiation factor 5	4	4	11	6393900
Gene007324	GJ17274	2	2	7.2	6369300	U
Gene004854	Myc box-dependent-interacting protein 1-like isoform 3	4	4	10.5	6343600
Gene006931	BmorCPR54	5	5	15.2	6314900
Gene001322	Unknown secreted protein	2	2	14.8	6301800	U
Gene014214	Juvenile hormone esterase	4	4	5.6	6301100
Gene004227	Putative uncharacterized protein	6	6	9.9	6292000
Gene008806;Gene008805	Rab7	2	2	9.1	6290900
Gene003198	Secreted protein acidic and rich in cysteine	7	7	27.8	6279300	U
Gene015149	Fumarylacetoacetate hydrolase isoform A	2	2	6.1	6177800
Gene005064	G protein alpha q isoform 1	4	4	9.9	6172900	U
Gene002379	Long-chain-fatty-acid--CoA ligase 3	8	8	10.9	6154200
Gene001446	AGAP007975-PA	4	4	12	6111100
Gene013305	Serpin-27 (Fragment)	3	3	2.7	6069900
Gene013655	Scavenger receptor class B member putative	3	3	7	6043300
Gene009186	Putative uncharacterized protein	4	4	5.9	6042800
Gene009437	Putative uncharacterized protein	10	10	7.6	6013300
Gene005792	Nuclear transport factor 2	2	2	11.5	5982100
Gene000930	Proteasome subunit beta type-4	2	2	5.6	5973200
Gene008121	Glucosamine-6-phosphate isomerase	4	4	15.1	5971000	U
Gene007561	Progesterone membrane binding protein	1	1	3.6	5947300	U
Gene002241	Putative uncharacterized protein	2	2	5.5	5927200
Gene004536	CG4678 isoform E	3	3	8.1	5913600
Gene015359	Small nuclear ribonucleoprotein G	1	1	11.8	5889200	U
Gene003772	Putative Uncharacterized protein DKFZp459H142	9	9	20.5	5855400
Gene008924;Gene011755	Predicted protein	2	2	5.9	5814500	U
Gene008851	Serpin-6	4	4	9	5780100	U
Gene015565	Putative uncharacterized protein	2	2	8.9	5770100	U
Gene002911	Putative uncharacterized protein	1	1	5.4	5738700	U
Gene003525;Gene003524	Vacuolar protein sorting 4	5	5	11.6	5735900
Gene004669	AGAP008763-PA (Fragment)	3	3	8	5718100
Gene002559	Prolyl endopeptidase	4	4	24.3	5717400	U
Gene000077	Tyrosine-protein phosphatase non-receptor type 1	2	2	5.7	5661200
Gene002568	Glycogenin	4	4	6.2	5614100
Gene016399	Antennal esterase CXE19	1	1	1.4	5595300	U
Gene004963	Putative uncharacterized protein	3	3	8.8	5563300
Gene006315	Alanine aminotransferase	10	10	19.8	5549100
Gene002556	Putative uncharacterized protein	4	4	9.6	5544600	U
Gene003018	GA18577	2	2	10.5	5526700
Gene010278	Eukaryotic translation initiation factor 3 subunit B	5	5	7.5	5466500	U
Gene005393	Thioredoxin-like protein	2	2	13.5	5452100
Gene011277	ninjurin-1	5	5	22.2	5413700	U
Gene011402	Proteasome beta subunit	3	3	17.7	5409800
Gene006599	Putative uncharacterized protein	2	2	8.2	5404500	U
Gene006477	TOM1-like protein 2	8	8	22.4	5393800
Gene007682	Eukaryotic translation initiation factor 3 subunit M	5	5	15	5386900
Gene008890	Putative uncharacterized protein	3	3	6.6	5383700	U
Gene012772	1110059p08rik-like protein	3	3	9.3	5381500	U
Gene005622	Putative uncharacterized protein	2	2	9.6	5215100
Gene008433	Septin-2	7	7	17.4	5205500
Gene005531	Putative uncharacterized protein	1	1	3	5203800	U
Gene016384	AGAP003900-PA	1	1	8.2	5202800	U
Gene006334;Gene006333	Alcohol dehydrogenase	4	4	12.8	5202600
Gene013392	Uncharacterized protein LOC101744811	4	4	29.5	5180400
Gene011607	Putative uncharacterized protein	5	5	11.7	5166700	U
Gene005484	GTP-binding nuclear protein Ran	1	1	4.7	5159700	U
Gene007412	Putative uncharacterized protein	7	7	6.9	5153900
Gene016231	Eukaryotic translation initiation factor 3 subunit F	3	3	11.6	5116400
Gene007723	Predicted protein	2	2	7.6	5085500	U
Gene009762	Acid phosphatase-1	2	2	5	5082700
Gene009905	HEAT repeat-containing protein 2	3	3	17.2	5068300	U
Gene013099	Prenyl-dependent CAAX metalloprotease	2	2	4.3	5066200	U
Gene010448	ELAV-like protein 2	2	2	4.8	5063000	U
Gene005628	Putative uncharacterized protein	3	3	6.3	4922100	U
Gene001934	DnaJ-1	5	5	14.2	4902300
Gene004451	BET1-like protein	1	1	11.6	4900000	U
Gene014720	Transmembrane trafficking protein	4	4	18	4890100
Gene005524	Multi-binding protein	2	2	9.9	4875400	U
Gene001940	Putative uncharacterized protein	1	1	4.1	4846800	U
Gene000331	Ras-related protein Rab-21	2	2	11	4817800
Gene005076	Putative Uncharacterized protein	5	5	11.1	4812900
Gene000359	isoform E	1	1	8	4812900	U
Gene001161	Lark-PA	5	5	16.9	4804000	U
Gene013638	House keepingprotein putative	4	4	11.3	4794400
Gene005575	Putative uncharacterized protein	1	1	4.2	4770300	U
Gene005989	GJ17640	7	7	8.6	4725600
Gene014278;Gene014279	Bmp-2	3	3	13.9	4724800
Gene004242	Muscle myosin heavy chain	9	9	7.7	4683300	U
Gene009400	Putative uncharacterized protein	2	2	4.6	4662800
Gene003783	Microtubule-associated protein	3	3	6	4556900
Gene010304	Myosin xv	8	8	9.4	4556500
Gene000812	Putative uncharacterized protein	3	3	6.7	4556100	U
Gene015517	Putative uncharacterized protein	1	1	2.9	4552700	U
Gene012995	Aminoacylase	6	2	15.8	4515100
Gene016493	Neuroglian	8	8	11.1	4495700
Gene009091	Karyopherin beta 3	8	8	9.6	4494800
Gene011487;Gene011486	Low molecular mass 30 kDa lipoprotein 19G1	2	1	8.4	4481900	U
Gene013309	Uncharacterized protein LOC101740473	3	3	22.6	4470200
Gene016520	Fibrillin-like protein	3	3	6.4	4443500
Gene012577	Constitutive coactivator of PPAR-gamma-like protein 2	4	4	5.1	4405800
Gene015269	Pyrroline-5-carboxylate reductase	1	1	3	4390100	U
Gene001262	Putative uncharacterized protein	1	1	3.2	4372700	U
Gene009443	bleomycin hydrolase	8	8	24	4367100
Gene016492	Uncharacterized protein LOC101742613	5	5	20.3	4366000
Gene016331;Gene016330	Oxidoreductase activity, acting on NADH or NADPH	3	3	15.8	4354400	U
Gene007135	Uncharacterized protein LOC101746257	7	7	20.4	4334300
Gene015179	GL19411	4	4	3.7	4324400
Gene000873	Putative uncharacterized protein	2	2	16.5	4320900
Gene003940	HSP90 cochaperone CDC37 homologue	5	5	14.2	4310900
Gene005282	Dynein intermediate chain cytosolic	5	5	8.2	4299800
Gene004256	AGAP007131-PA	2	2	6.4	4280500
Gene001347	Arylphorin	6	6	9.7	4273700	U
Gene012731	2-oxoglutarate dehydrogenase	4	4	20.6	4271300	U
Gene000773	Similar to CG13676-PA	12	12	11.4	4252200
Gene006567	Aminopeptidase N putative	12	12	12.4	4243100
Gene005924	Glutathione reductase family member	7	7	16.1	4207800
Gene002185	Putative Uncharacterized protein	5	5	11.6	4202900
Gene010854	GK16235	3	3	13.6	4184400	U
Gene005012	Putative defense protein 3	4	4	20.5	4108900	U
Gene001766	Putative uncharacterized protein	3	3	7.7	4084600	U
Gene012737	Putative uncharacterized protein	2	2	6.7	4065400	U
Gene002620	GI17660	3	3	6.2	4043000
Gene015973	SOP2	3	3	12.6	4018100
Gene009658	Beta adaptin	6	6	6.6	4013000
Gene009513	Eukaryotic translation initiation factor 3 subunit C	6	6	11	3988800
Gene010116;Gene010115	Protein yellow-like	8	8	21.3	3982000	U
Gene011316	eukaryotic translation initiation factor 3	8	8	31.1	3969100
Gene002729	gamma-interferon-inducible lysosomal thiol reductase-like	4	4	21.2	3927100
Gene009465	Eukaryotic translation initiation factor 4H	1	1	5.2	3912100	U
Gene015135	GK13049	1	1	3	3910600	U
Gene009341	Putative uncharacterized protein	1	1	1.8	3909000	U
Gene016470	Putative uncharacterized protein	2	2	18	3832700	U
Gene000337	EVI5-like protein	8	8	10	3803400
Gene006625	EN protein binding/engrailed nuclear homeoprotein-regulated protein	5	5	12.5	3792400
Gene002370	Putative uncharacterized protein	1	1	9.4	3787400	U
Gene005222	Putative uncharacterized protein	1	1	2.1	3770600	U
Gene008798	Succinyl-coa synthetase beta chain	3	3	6.7	3759300
Gene016236	Putative uncharacterized protein	2	2	8	3733900
Gene007887	GH22474p	6	6	13.4	3727200
Gene001343	Moderately methionine rich hexamerin	5	5	7	3686500
Gene013747	GK25337	2	2	11.4	3683600
Gene013576	Putative uncharacterized protein	2	2	8.8	3683400	U
Gene002191	DnaJ-3	1	1	4.5	3647600	U
Gene010117	Yellow-12	8	8	23.5	3584800
Gene011588	Transcription elongation factor B polypeptide 1	3	3	23.1	3555600	U
Gene007004	Putative uncharacterized protein GLEAN_08465	2	2	3.6	3507500	U
Gene001966	Integrator complex subunit 2	2	2	1.2	3473600	U
Gene009788	GK18683	1	1	3.5	3453900	U
Gene010076	Uncharacterized conserved secreted glycine-rich protein	1	1	4.3	3444000	U
Gene012694	BmorCPR141	1	1	2.9	3439900	U
Gene014252	Bromodomain adjacent to zinc finger domain protein 1A	1	1	1.3	3420200	U
Gene013959	GrpE protein homolog	2	2	9.1	3391900	U
Gene015605	Glucose dehydrogenase putative	2	2	3.4	3390700
Gene007133	Calcium/calmodulin-dependent protein kinase type 1 (Camki)	2	2	7.8	3390500
Gene009685	Arp2/3 complex subunit	2	2	12.4	3369500
Gene006682;Gene006362;Gene016360;Gene006708;Gene016302	DEAD box ATP-dependent RNA helicase-like protein	4	4	4.5	3311400
Gene011884	Putative uncharacterized protein	5	5	4.6	3295800
Gene003240	FK506-binding protein FKBP59 homologue	3	3	7.1	3286900	U
Gene010945	Transmembrane protein 214-A	4	4	5.4	3281800
Gene001779	Low molecular mass 30 kDa lipoprotein 21G1 OS	4	4	12.1	3280800	U
Gene003686	Pyruvate dehydrogenase	3	3	7.6	3276500
Gene014722	TIA-1 homologue	1	1	3.1	3267400	U
Gene014401	Putative uncharacterized protein	2	2	2.9	3258600
Gene000108	Laminin A chain putative	8	8	6.1	3257000
Gene012542	Yellow-c	6	6	14.7	3255200
Gene016170	GK14239	4	4	10.3	3253000	U
Gene000787	Protein canopy-like protein 2	4	4	18.2	3252700
Gene013167	3-ketodihydrosphingosine reductase	1	1	3.9	3242800	U
Gene001494	Putative Uncharacterized protein nuoG	9	9	13.4	3216300
Gene000372	Putative uncharacterized protein	3	3	5.1	3164100
Gene004710	Mitochondrial matrix protein p32	5	5	23.4	3153600
Gene011115	Thioredoxin domain-containing protein 2	37	37	32.9	3148000
Gene016404	Endoplasmic reticulum protein	1	1	5.2	3124100	U
Gene003381	Putative uncharacterized protein	1	1	4.1	3123700	U
Gene013578	AGAP004487-PA	5	5	10.7	3110800
Gene009531	NIPSNAP protein	1	1	4.4	3097200	U
Gene004798	Putative uncharacterized protein	2	2	8.4	3093100	U
Gene011458	Putative Uncharacterized protein	21	21	15.9	3084900
Gene000974	Ced-6 protein	3	3	5.1	3058000
Gene010049	Putative uncharacterized protein	1	1	7.9	3003500	U
Gene010350	NADH dehydrogenase (Ubiquinone) Fe-S protein 8	3	3	14.5	2994900	U
Gene003836	Putative uncharacterized protein	1	1	0.8	2984900	U
Gene001439	Short-chain dehydrogenase	2	2	15.1	2971700
Gene008735	Ubiquitin-conjugating enzyme E2M	1	1	4.4	2934700	U
Gene016723	Putative signal recognition particle 68 kDa protein	2	2	2.8	2914600	U
Gene010771	Putative uncharacterized protein	4	4	7.1	2907200
Gene008194	Retroelement polyprotein	2	2	3.6	2906700	U
Gene001545	Chloride intracellular channel isoform 1	1	1	5	2885200	U
Gene009565	Phosphatidylinositol transfer protein alpha isoform	8	8	29.4	2819400
Gene012215;Gene012214	Ribose-phosphate pyrophosphokinase	1	1	3.8	2817700	U
Gene012840	Signal recognition particle subunit srp72	6	6	10.4	2816800
Gene015648	Serpin-5	3	3	7.6	2788600	U
Gene010283	Hydroxysteroid dehydrogenase	7	7	16.7	2776800
Gene004619	Huntingtin-interacting protein putative	13	13	10.1	2758600
Gene009459	Cellular retinaldehyde-binding protei	7	3	19.7	2724200	U
Gene014156	Adducin	5	5	4.8	2711800
Gene001348	Arylphorin subunit alpha	2	2	2.4	2692200
Gene016137	Nesprin-1 putative	3	3	13.5	2679000	U
Gene014895	Coatomer protein complex subunit alpha	8	8	5.9	2652600
Gene016570	Lysophospholipase	2	2	10.5	2632000	U
Gene005411	Immulectin	2	2	6.5	2613700
Gene015677;Gene015678	Putative uncharacterized protein	2	1	8.9	2612600	U
Gene014055	Putative uncharacterized protein	4	4	9.5	2608800
Gene001417	AGAP010429	11	11	17.3	2594100	U
Gene006678	GK16562	4	4	6.5	2586000
Gene009877	Putative Uncharacterized protein	6	6	11.5	2565300
Gene000708	Coatomer protein complex subunit beta 2	6	6	8	2526500
Gene016031	AGAP006072-PA	2	2	3.2	2521500	U
Gene000326	Glutamine synthetase 2 cytoplasmic-like isoform X1	8	8	20.6	2520000
Gene012825	Elongation of very long chain fatty acids protein 7	1	1	3.5	2515600	U
Gene007275	Putative ATP-dependent RNA helicase me31b	2	2	3.9	2492300	U
Gene004114	Eukaryotic initiation factor 5C	2	2	4.1	2465300
Gene003698	Attacin	3	3	17.3	2447500
Gene012715	Putative uncharacterized protein	2	2	9.3	2428500
Gene007529	Putative uncharacterized protein	2	2	5.7	2394400	U
Gene001188	Amidotransferase subunit Aputative	5	5	14.3	2388100
Gene004643	Ubiquitin carboxyl-terminal hydrolase	5	5	7	2330000
Gene008974	Putative uncharacterized protein	6	6	5	2327400
Gene007119	Prolyl 4-hydroxylase alpha subunit	1	1	1.5	2250400	U
Gene008828	Serpin-2	1	1	3.8	2244800	U
Gene012529	TraB domain-containing protein	1	1	2.8	2193300	U
Gene013515	Carboxylesterase	6	6	9.9	2181000
Gene013832	Ribonucleoprotein (Fragment)	6	6	9.5	2174100	U
Gene001218	GMP synthase putative	3	3	3.9	2160500	U
Gene011292	Putative uncharacterized protein	5	5	12.8	2144100
Gene003051	Atlastin-2	11	11	15.7	2133400
Gene008935	Belle	3	3	11.3	2125700
Gene012717	SEC63 protein putative	4	4	6.2	2102000
Gene003955	Pixie	3	3	5.6	2087400	U
Gene003768	Phosphatidylinositol-binding clathrin assembly protein	2	2	4	2084600
Gene010175	Hepatocyte growth factor-regulated tyrosine kinase substrate	4	4	4.2	2077600	U
Gene005612	Rer1 protein	1	1	4.6	2072500	U
Gene000802	GM19865	2	2	4.7	2069100
Gene014807	Aminopeptidase N-like protein	8	8	7.6	2059000
Gene014428	Putative signal recognition particle 54 kDa protein	2	2	3.8	2046000
Gene008942	AGAP007006-PA	6	6	4	2045200
Gene001221	Putative uncharacterized protein	3	3	5.4	2019200
Gene000368	Neutral endopeptidase 24.11	6	6	10.1	2010600
Gene008123	ADP-ribosylation factor GTPase-activating proteinputative	3	3	8.2	1997500
Gene004799	Putative uncharacterized protein	1	1	2.4	1980100	U
Gene008955	Nadp transhydrogenase	3	3	3.2	1975000	U
Gene011608	Bombyx homolog of P-element somatic inhibitor	3	3	7.3	1959400
Gene005987	Putative uncharacterized protein	4	4	12.2	1926900	U
Gene016125	Putative uncharacterized protein	6	6	5.3	1922200
Gene011195	Putative uncharacterized protein	1	1	4.8	1919300	U
Gene013741	Adhesion related protein transmembrane	4	4	7	1858400
Gene010204	Serine hydroxymethyltransferase	2	2	3.4	1823100	U
Gene003934	Chitinase (Precursor)	3	3	6.2	1814900
Gene011492	30kDa protein	10	2	26.9	1811600
Gene006643	AGAP006670-PA	2	2	5.6	1791900	U
Gene001803;Gene001800	AGAP010039-PA (Fragment)	1	1	3.2	1768700	U
Gene006093	Gelsolin-like	12	12	34.4	1763000
Gene011261;Gene011269	Hexosaminidase	1	1	1.5	1754300	U
Gene001512	Centromere-associated protein E	14	14	26.4	1742900	U
Gene010767	Putative uncharacterized protein	1	1	3	1728600	U
Gene002130	Platelet-activating factor acetylhydrolase alpha subunit-like protein	1	1	4	1724200	U
Gene002420	Hsp40	4	4	12.3	1719100
Gene008611	Kynurenine aminotransferase	2	2	3.7	1695500	U
Gene007134	Vesicle protein sorting-associated	1	1	2.4	1692800	U
Gene003346	Eukaryotic initiation factor 4B protein	4	4	8.8	1677400	U
Gene005649	Putative uncharacterized protein	1	1	6.7	1669300	U
Gene002414	MutS protein-like protein 5	2	2	3.8	1659800	U
Gene000304	Peroxidasin	4	4	2.8	1642400
Gene009684	Putative uncharacterized protein	3	3	7.8	1641700
Gene011720	Glucose-6-phosphate isomerase	5	5	9.9	1638800
Gene001376	UBX domain-containing protein 8	1	1	3.9	1618700	U
Gene016729;Gene016181	Ribose-phosphate pyrophosphokinase	1	1	3.8	1606700	U
Gene001119	Putative Uncharacterized protein	15	15	11.5	1589400
Gene007200	Putative uncharacterized protein	1	1	2.4	1575200	U
Gene013124	Putative uncharacterized protein	5	5	6.4	1567300
Gene011445	TIN-ag-RP	2	2	5.2	1547700	U
Gene005597	NADPH cytochrome P450 reductase	1	1	1.9	1543100	U
Gene010702	GJ16390	5	5	4.9	1536000	U
Gene002404	Nodal modulator 2	3	3	2.9	1520500
Gene008849	Nicastrin	2	2	3.7	1517000	U
Gene015527	Exuperantia	3	3	10.9	1489400	U
Gene001639	Vesicle associated protein	3	3	4	1487000
Gene014946	GE20109	6	6	11.5	1482300
Gene002761	Tudor domain-containing protein 7	4	4	3.7	1442100
Gene009279	GF11764	1	1	2.4	1393600	U
Gene001122	Fumarylacetoacetase	3	3	5.4	1383500
Gene013840	Putative uncharacterized protein (Fragment)	6	6	9.4	1376200
Gene002593	Putative uncharacterized protein	1	1	2.8	1375000	U
Gene007694;Gene007693	Laminin	8	8	6.3	1371100
Gene007286;Gene011520	Hemolymph protein	2	2	7.3	1367000	U
Gene013864	Actin	3	3	10.9	1342200
Gene016637	AGAP009094-PA	1	1	3.1	1337800	U
Gene014360	EIF4AIII protein	2	1	4.9	1290100	U
Gene002517	Putative uncharacterized protein	2	1	4.6	1276200
Gene010155	Putative uncharacterized protein	1	1	3.2	1267500	U
Gene003331	Carboxylesterase	7	7	10.3	1259600
Gene003808	Putative uncharacterized protein	4	4	4.3	1239500	U
Gene001222	Fumarylacetoacetase	11	11	27.7	1236300
Gene003693	Putative uncharacterized protein	7	7	5.9	1233800
Gene009347	Putative uncharacterized protein	2	2	4.6	1227100	U
Gene010671	Putative uncharacterized protein	2	2	5.2	1225400
Gene005486	Putative uncharacterized protein	2	2	4.2	1222400	U
Gene002363	Putative uncharacterized protein	1	1	2.2	1195700	U
Gene007799	Glutaminyl-trna synthetase	2	2	2.1	1168600	U
Gene002268	Putative uncharacterized protein	3	3	8.4	1131300
Gene005558	Ankyrin repeat-rich membrane spanning protein	1	1	0.5	1119000	U
Gene002785	AGAP007642-PA	1	1	1.4	1114400	U
Gene001898;Gene001897	Glucose-6-phosphate 1-dehydrogenase	5	5	7.5	1094500	U
Gene011068	Farnesyl diphosphate synthase 3	1	1	2.6	1056800	U
Gene007107	Striatin-3	1	1	3.8	1048600	U
Gene007938	Putative uncharacterized protein	1	1	4	1020100	U
Gene002095	Putative uncharacterized protein	7	7	7.3	973930
Gene002260	Putative uncharacterized protein	6	6	9	965700
Gene000507	Putative uncharacterized protein	1	1	1.2	956010	U
Gene012099	Dynein heavy chain	9	9	3.1	929810
Gene003531	Malic enzyme	1	1	2.4	924620	U
Gene008055	Putative uncharacterized protein	5	5	7.3	918810
Gene004246	Yellow-b	7	7	15.7	911730	U
Gene010387	AGAP001986-PA	2	2	3.9	901840
Gene013186	Putative uncharacterized protein	2	2	2	892690	U
Gene003873	Serine protease inhibitor serpin	9	9	17.9	888320
Gene007977	Ap endonuclease	1	1	1.6	874740	U
Gene010321	BAG domain-containing protein Samui	2	2	4.6	868460	U
Gene010798	Putative uncharacterized protein	2	2	2.4	822850	U
Gene006178	Lupus la ribonucleoprotein	1	1	1	809280	U
Gene016324	Putative uncharacterized protein	4	4	5.3	772400
Gene012569	Putative uncharacterized protein	3	3	5.9	739070
Gene008535	Delta-aminolevulinic acid dehydratase	3	3	2.7	728560
Gene008157	L(B002)	5	5	11.8	720390
Gene014327	Putative uncharacterized protein	2	2	3.7	705060	U
Gene008710	Putative uncharacterized protein	1	1	1.4	691430	U
Gene002780	Wing disc-specific protein	1	1	1.1	690830	U
Gene004487	AP-2 complex subunit alpha	3	3	2.5	659110
Gene007724	DEAD-box helicase Dbp80	3	3	6.9	619340
Gene007262	Ribonucleoside-diphosphate reductase	3	3	4	610890
Gene012132	putative	1	1	0.3	610470	U
Gene012574	AGAP006096-PA	3	3	4.8	601210	U
Gene000237	Uncharacterized protein	2	2	3.8	558120	U
Gene008326	Putative uncharacterized protein	3	3	2.6	557200	U
Gene006254	UDP-N-acetylglucosamine pyrophosphorylase	7	7	14	540820	U
Gene011253;Gene011252	3-hydroxy-3-methylglutaryl-CoA synthase	2	2	3.5	538630
Gene007075	Argonaute 2	2	2	2.4	521190	U
Gene006025	Iron regulatory protein 1	4	4	4.4	505240	U
Gene016474	GF16408	2	2	2.3	502200	U
Gene007864	Ankyrin repeat-containing protein putative	2	2	2.1	498930	U
Gene014100	Dynactin	3	3	3.6	485990	U
Gene015909	STE20-like serine/threonine-protein kinase	2	2	1.1	484810	U
Gene012100	Dynein heavy chain	7	7	6.4	483800
Gene000470	Coatomer subunit gamma	1	1	1.7	418560	U
Gene002073	Chitin synthase A	1	1	0.5	403940	U
Gene002567	Putative uncharacterized protein	1	1	2.3	389570	U
Gene004748	Titin	19	19	43.8	379220	U
Gene000107	Laminin A chainputative	7	7	2.3	375410	U
Gene007586	Gem-associated protein putative	1	1	4.5	360060	U
Gene006187	Aminopeptidase P-like protein	5	5	6.5	346060	U
Gene007139	Bm8 interacting protein 2-11	2	2	1.8	345900	U
Gene007686	Cysteinyl-tRNA synthetase	2	2	4.4	261280	U
Gene012131	Putative uncharacterized protein	1	1	0.7	258230	U
Gene003615	Putative uncharacterized protein	1	1	0.8	247130	U
Gene014654	Cysteine proteinase inhibitor	16	16	9	240710	U
Gene001506	Target of rapamycin isoform 1	1	1	0.4	224350	U
Gene011457	Bullous pemphigoid antigen 1 isoforms 6/9/10	7	7	5.5	207700	U
Gene008638	Protein purity of essence	1	1	0.4	196890	U
Gene012796	Putative uncharacterized protein	1	1	0.6	162880	U
Gene006950	Muscle-specific protein 300	17	17	1.7	157480
Gene008984	Putative uncharacterized protein	2	2	1.1	131860	U
Red colored proteins in column B are identified as cuticular protein.
* The proteins classified as unreliable are indicated by "U" in column G.
** Transcript levels (EST counts) were obtained from EST database of KAIKObase (https://sgp.dna.affrc.go.jp/KAIKObase/).
