# Supplementary material for: Lepidopteran wing scales contain abundant cross-linked film-forming histidine-rich cuticular proteins
Source: Commun Biol. 2021 Apr 22;4:491. doi: 10.1038/s42003-021-01996-4 (PMC8062583; doi:10.1038/s42003-021-01996-4)
Supplement: Supplementary file 5 — Supplementary Data 2 [file 42003_2021_1996_MOESM5_ESM.xlsx]

## Sheet: 工作表1
Supplementary Data 2. Proteins identified from P6-2 wing scales listed by iBAQ
ProteinID in Kaikobase	Description	No of identified Peptides	Unique peptides	Sequence coverage [%]	iBAQ P6_2	unreliable*	Trancripts level(EST count)**
Gene010997	BmorCPG31	7	7	24.8	24074000000		Wg145
Gene005257;Gene005256	BmorCPLCP12	32	28	70.4	23556000000		Wd149;Ep48;Ce16
Gene001846	BmorCPR57	5	5	21.5	21483000000		Wg78
Gene005255	BmorCPLCP11	40	34	77.7	20220000000		Wd415;Wg40,Ep40;Ce25;
Gene009536	BmorCPH30	7	7	84.3	17386000000		Wg119;Mxg100;An101;Cal28;Ep7;
Gene010579	BmorCPG9	8	8	50.2	13786000000		Wg40;Ce12;Ep5;Sg4;Ov3;
Gene012979	Bmor CPG41	3	3	27	12376000000		Wing155
Gene012506	BmorCPR91	4	3	42.5	11894000000		Wg115;Ep22;An4;Mxg4;
Gene015734	BmorCPR137	6	6	34.5	10310000000		Wg39
Gene015750	BmorCPR135	16	16	87.5	10012000000		Wg2
Gene011414	Drosophila Retinin like protein	3	3	50.5	9048500000		Wg30; Phg:1
Gene015522	BmorCPLCP3	31	30	66.2	8677700000		Wd298;Wg41;36Ce;Ep15
Gene009150	Uncharacterized protein LOC101746276	16	16	44.3	7207400000		Wg27; Wd4;Ce3
Gene010574	RNA-binding protein EWS-like	5	5	21.6	5084500000		Wg38,
Gene003746	Uncharacterized protein LOC101741477	11	11	52.1	4521300000		Wg4;
Gene010486	BmorCPG38	15	14	28.9	4498800000		Wg58;
Gene014133	BmorCPR48	21	21	80.4	4423900000		Wg54
Gene012515	BmorCPR82	3	3	34.2	4316000000		Wg17;Em2;
Gene012469	BmorCPR126	5	5	47.9	4235800000		Ep6;Wg5;An1;Mxg1;Em1;
Gene009460	Alpha-tocopherol transfer protein-like	28	24	83.3	4182800000		Wg48;Br2;
Gene003538	Hypothetical protein KGM	12	12	73.8	4100200000		Br380;Em:270;Tes110;Mp:40;Ep40;
Gene011506;Gene011505;Gene010445	Low molecular 30 kDa lipoprotein PBMHP-6 precursor	11	10	53.9	3936500000		Br255;Mp40;Tes15;Wd5;
Gene009992;Gene009993	Actin, cytoplasmic A3a	17	4	60.1	3736700000		Mp46;Mg:42;Wg38;Wd37;Em22;Sg16;Cell:12;Ca:12;Phg:9;et al
Gene015486	BmorCPR133	12	12	72.3	3471700000		Wg14;Ce1;Cal1;Wd1;Ov2;
Gene010483	BmorCPH42	11	11	41.4	3436200000		Wg90;Ep15;Ov10;
Gene011501;Gene011500	30kDa protein	16	9	60.9	3373500000		Br2; Tes1;Ep1
Gene012467	BmorCPR128	8	8	75.2	3357200000		Wg17;
Gene000862	BmorCPCFC	5	5	79.8	2593400000		Wg34;An22,Mxg23;Ce8;Wg6;Ep3;
Gene002543	32 kDa apolipoprotein precursor	12	12	41.8	2351900000
Gene015743	BmorCPR136	10	10	65.4	2288700000
Gene012875	BmorCPR78	10	10	68.9	2071700000
Gene011496	30K protein 7	20	3	78	1974000000
Gene012510	BmorCPR87	4	2	42	1885900000
Gene009982	BmorCPR74	6	6	52.7	1703400000		Wg140;
Gene005608	Titin	6	6	24.2	1566800000
Gene006929	BmorCPH28	28	28	68	1287000000
Gene013248;Gene013247	BmorCPFL3-2	3	3	27.4	1140500000		Wg497; An 3; Ce17; Ep3
Gene008791	Uncharacterized protein LOC101740597	27	27	46.7	1091300000
Gene008534	Heat shock protein 70-3	34	29	55.2	1090300000
Gene012470	BmorCPR125	15	15	43.6	1039300000
Gene000093	Tubulin alpha-1 chain	16	11	44.2	1021600000
Gene011810;Gene011809;Gene009218;Gene011808;Gene015291	Beta-tubulin	20	10	59.1	954020000
Gene013570	Uncharacterized protein LOC101741978	9	9	73.6	953760000		Wg67;Ep38;An18;Mxg17;Wd15;Em14; Ce8;Br4;
Gene008014	BmorCPAP1-A	8	8	77	940760000
Gene003442	K01487 guanine deaminase	19	19	39.1	907410000
Gene004582	Uncharacterized protein LOC778506 isoform X1	19	19	70.2	895530000
Gene009269	Apolipophorin-3	23	23	73.7	877940000		Em:240;Br:225;Ca45;Ph35;Ep25; Oc25;Wg15;
Gene003032;Gene008985	Elongation factor 1 alpha	26	26	60.3	791650000
Gene010573	Proteophosphoglycan 5	6	6	15.1	761960000
Gene015220;Gene012387	Calreticulin	20	20	58.3	759140000
Gene011502;Gene011503	30K protein 1	14	7	50	719720000
Gene002358	Adenylate cyclase, terminal-differentiation specific-like	22	22	68.7	711630000
Gene005609	Hypothetical protein KGM_14571	17	17	14.6	699890000
Gene011504	Low molecular 30 kDa lipoprotein PBMHPC-21	13	6	50.6	667700000
Gene005881	Acyl-CoA-binding protein homolog	5	5	48.4	654240000
Gene015809	Protein singed	17	17	46.6	653930000
Gene016820;Gene016795;Gene016568;Gene001015;Gene001014;Gene016563;Gene016567	Neurofilament heavy polypeptide-like	6	6	50.5	634850000
Gene006479	Protein disulfide isomerase precursor	22	22	52.2	634040000
Gene008643	Gasp protein	15	15	84.7	607150000
Gene016128	Cationic peptide CP8 precursor	3	3	41	606180000		Br175;Mp40;Tes;38;
Gene008646	BmorCPAP3-D1	8	8	55.3	604700000
Gene002915	Uncharacterized protein LOC101744379 isoform X2	7	7	49.8	592620000
Gene008369	BmorCPH41	32	29	16.5	584440000
Gene003472	Putative uncharacterized protein	25	25	49.4	582270000
Gene003708	Unknown secreted protein	4	4	15.4	563140000
Gene013257	Endochitinase A1-like	16	16	36.9	561850000
Gene003664	Glutathione S-transferase delta 2	11	11	58.8	554830000
Gene000210	FK506-binding protein precursor	14	14	69	554560000
Gene003030	Protein disulfide-isomerase like protein ERp57 precursor	26	26	51.3	547830000
Gene011566	Ribosomal protein S12	6	6	58.3	530900000
Gene015189	Apolipophorins isoform X2	191	191	61.3	509020000
Gene000267	Chitinase-like protein EN03	21	21	63.4	499000000
Gene015381;Gene015380	Heat shock protein 83	34	33	47.8	476240000
Gene013404	Thymosin isoform 1	12	12	68.8	457730000
Gene008726;Gene008725	Abnormal wing disc-like protein	9	9	74.7	451840000
Gene002850	Cuticlin-1 OS=Caenorhabditis elegans GN	13	12	23.2	443120000
Gene000291;Gene000290	Uncharacterized protein LOC101735522	14	14	30.5	437880000
Gene005137	Cyclophilin-like protein	8	8	67.3	433540000
Gene009737	Ribosomal protein P2	6	6	61.6	427860000
Gene011493	Low molecular 30 kDa lipoprotein PBMHP-12 OS	20	4	78.9	423960000
Gene008477	ABC transporter, ATP-binding protein	9	9	42.7	421250000
Gene000051	BmorCPH36	6	6	62.1	414760000
Gene009847	Epsilon protein	16	13	64.1	413270000
Gene002670	14-3-3 protein zeta	12	9	47	408520000
Gene007300;Gene012134	Ribosomal protein L40	5	1	41.1	373650000
Gene001498	Voltage-dependent anion-selective channel isoform X1	16	16	49.1	361950000
Gene013848	Actin-depolymerizing factor	11	11	75	356720000
Gene000632	Neuronal pentraxin-2 OS=Mus musculus	17	17	35.2	355870000
Gene016764;Gene016763	Heat shock protein hsp20.1	14	12	79.2	346530000
Gene003925	BmorCPR73	6	6	53.4	344330000
Gene016817;Gene016562;Gene016561;Gene016560;Gene016558	Histone H2A	4	2	41.9	337290000
Gene016146	Cellular retinoic acid binding protein	5	5	44.3	329590000
Gene009198	Ribosomal protein P0	11	11	41.1	328280000
Gene016815;Gene016807	Histone H2B-like protein	7	7	48.4	326410000
Gene002119	Profilin protein	8	8	79.4	319460000
Gene012518	BmorCPR152	2	2	15.3	315260000		Wg27;
Gene000989	BmorCPH4	3	3	18.6	314390000		An82;Mxg78;Cal66;Ce35;
Gene004306	BmorCPT3	5	4	26.1	308680000
Gene003953	Annexin IX isoform B	18	17	59.1	306870000
Gene013644	Putative fatty acyl-CoA reductase CG5065	12	12	31.1	305550000
Gene009948	Mesencephalic astrocyte-derived neurotrophic factor homolog	10	10	45.1	305430000
Gene016565;Gene001013;Gene009927	Neurofilament heavy polypeptide-like	3	3	35.3	297030000
Gene005267	Heat shock cognate protein	33	25	56.1	294420000
Gene012471	BmorCPR150	4	4	39.2	291410000
Gene016225	Uncharacterized protein LOC101737274	9	9	55.3	288180000
Gene012511	BmorCPR86	3	1	42.3	286110000
Gene014857	Retinol dehydrogenase 14	15	15	42.6	276780000
Gene012939	Superoxide dismutase	8	8	86.4	273430000
Gene010243	Hypothetical protein KGM_03381	7	7	11.9	271300000
Gene014966	Methenyltetrahydrofolate synthase domain-containing protein	16	16	36.3	264900000
Gene004990;Gene004995;Gene004994	Transporting ATP synthase beta subunit isoform 2	20	20	53.6	255790000
Gene011494;Gene011495	30K protein 3	14	4	56.5	251370000
Gene010575	Uncharacterized protein LOC101742982	20	20	38.4	248320000
Gene011023	Vesicle amine transport protein	21	21	54.2	240230000
Gene009250	Ribosomal protein L35A	9	9	55.1	236430000
Gene015209	Tubulin alpha chain	6	1	26.1	234350000
Gene006390	Ribosomal protein S28	3	3	44.6	226000000
Gene010979	ATP synthase	22	22	37.8	225090000
Gene014933	Amine sulfotransferase	17	17	56.8	222610000
Gene008647	BmorCPAP3-A2	12	12	55.2	221710000		Wg13;Br2;
Gene005978	Putative Uncharacterized protein	2	2	26.1	218840000
Gene012424	27 kDa glycoprotein precursor	13	13	61.2	218650000
Gene011478	Ribosome-associated membrane protein 4	1	1	12.5	214090000	U
Gene014419	Peroxisome biogenesis protein 6	4	4	32.8	213830000
Gene009749	BmorCPR56	7	7	47.5	210480000
Gene012576	Ribosomal protein L37	5	5	37.9	210380000
Gene007454	GH11424	2	2	20.3	207400000
Gene011594	Ribosomal protein S7	6	6	26.8	203550000
Gene004762	Actin muscle-type A2	15	2	51.1	199790000
Gene003927	Ribosomal protein S27	4	4	54.8	199270000
Gene009641	Uncharacterized protein LOC101741307	17	17	56	198330000
Gene003157;Gene003156	Heat shock protein 25.4 precursor	6	6	29.6	194900000
Gene003553	Uncharacterized protein LOC101738967	9	9	24.7	194190000
Gene013567	Putative fatty acyl-CoA reductase CG8306	20	20	45.9	193070000
Gene010482	Ribosomal protein L40	3	3	12.5	191640000
Gene011968	Ribosomal protein S17	4	4	25.6	186550000
Gene012975	Ribosomal protein L26	7	7	40.5	184130000
Gene013114	Proline-rich extensin-like protein EPR1	19	19	45	183210000
Gene013422	Fibroinase precursor	11	11	32.6	182320000
Gene002093	Ribosomal protein S18	8	8	48.7	179480000
Gene010293	Ribosomal protein L22	4	4	38.1	179070000
Gene011298	Uncharacterized protein LOC105842244	30	18	30.2	178600000
Gene011491	30K lipoprotein	6	2	24.2	177770000
Gene009508	BmorCPH31	7	7	40.7	177760000
Gene003744	Hematological and neurological expressed 1 protein-like	5	5	61.1	176110000
Gene003427	AGAP012613-PA	1	1	14.3	175260000	U
Gene013165	BmorCPF	2	2	28.3	175060000
Gene008648	BmorCPAP3-A1	8	8	50.5	172870000
Gene005878	Time interval measuring enzyme-esterase A4; Cu-Zn family	6	6	47.7	172840000
Gene010947	Chymotrypsin inhibitor CI-8A	23	23	55.9	170160000
Gene003606	37-kDa protease precursor	10	10	34.7	167750000
Gene009143	Ribosomal protein L10A	7	7	39.2	167140000
Gene002503	Protein disulfide-isomerase A6	13	13	31.1	166080000
Gene011937	60S Ribosomal protein L17	8	8	34.8	165930000
Gene009244	Thiol peroxiredoxin isoform X1	11	10	61	164790000
Gene007776	Heat shock protein hsp21.4	5	5	27.8	161800000
Gene015611	Ribosomal protein S11 isoform 2	10	10	53.9	159200000
Gene006709	Ribosomal protein L14	6	6	33.3	159100000
Gene008213	Nucleosome assembly protein isoform 1	11	11	36.2	156980000
Gene014062	ADP/ATP translocase	16	16	46	154370000
Gene012464	BmorCPR129	5	5	49.7	152260000
Gene011878;Gene007672	Ribosomal protein S10	7	7	38.1	150450000
Gene011811	Ribosomal protein S20	3	3	29.3	149050000
Gene011139	Chemosensory protein 7 precurso	6	6	45.9	147270000
Gene005466	Laccase 2 precursor	18	17	25.5	147150000
Gene009457	Aldo-keto reductase AKR2E4	8	8	21.2	146930000
Gene012044	Flocculation protein FLO11 isoform X1	10	10	24.6	146320000
Gene013764	Thioredoxin-like_fold	5	5	19.6	145740000
Gene011993	Ribosomal protein S15	5	5	40.1	144970000
Gene007002	Lysozyme; 1,4-beta-N-acetylmuramidase;	7	7	51.8	144700000
Gene012328	Endoplasmin-like precursor	26	25	35.1	143060000
Gene009638	Endoplasmic reticulum protein ERp29 putative	2	2	7.1	142440000
Gene006918;Gene002124;Gene002123	Ribosomal protein L36A	4	4	29.8	138550000
Gene003351	Ribosomal protein L15	6	6	39.3	138490000
Gene008880	Ribosomal protein L8	9	9	30.4	135460000
Gene016248	Uncharacterized protein LOC101738727	8	8	24	135150000
Gene010171	BCP inhibitor precursor	5	5	43.8	133620000
Gene013217	Ribosomal protein L18A	9	9	44.1	131580000
Gene003195	Bmsqd-2	4	4	16.6	131340000
Gene006751;Gene006750	10 kDa Heat shock protein, mitochondrial	8	8	69.9	130220000
Gene007804	Ribosomal protein L31	2	2	19.6	129340000
Gene005753	Low-density lipoprotein receptor-related protein 2 isoform X1	12	12	27.2	128890000
Gene007974	Rab proteins geranylgeranyltransferase component A 2	19	19	45.1	128790000
Gene011063	Peroxisomal multifunctional enzyme type 2	14	14	35.1	127550000
Gene011336	Translation elongation factor 2	30	30	37.6	125560000
Gene005468	Laccase-like multicopper oxidase 2 isoform B	7	6	24.4	124210000
Gene016689	Ribosomal protein L32	5	5	32.8	124140000
Gene011280	Transitional endoplasmic reticulum ATPase TER94	29	29	44	123670000
Gene000411	Probable medium-chain specific acyl-CoA dehydrogenase, mitochondrial isoform X1	16	16	45.9	123490000
Gene012005	Ribosomal protein S6	7	7	25.7	122750000
Gene010576	Dual specificity protein kinase splB-like	18	18	32.2	122410000
Gene007039	Cytosolic malate dehydrogenase	17	17	54.4	121860000
Gene007377	Repressor splicing factor 1 isoform X1	3	3	28.1	121090000
Gene002512	Ribosomal protein L19	7	7	34.5	119510000
Gene002758	Ribosomal protein L13	9	9	34.5	119330000
Gene014050	Clip domain serine protease 11 precursor	10	10	22.1	118180000
Gene013604	40S ribosomal protein S3a	13	13	47.1	118080000
Gene011341	Zinc finger protein isoform X1	5	5	37.8	117230000
Gene006086	Multiple coagulation factor deficiency protein 2 homolog isoform X1	7	7	36.4	116460000
Gene006442	60S Ribosomal protein L18	8	8	33.3	115200000
Gene005756;Gene005755	Isocitrate dehydrogenase	18	17	37.5	115160000
Gene000306	Failed axon connections isoform X2	13	13	40.9	115010000
Gene015125;Gene015124	Osiris 11	4	4	11.9	113840000
Gene008602	Ribosomal protein L7A	8	8	28.7	112260000
Gene010153	Cathepsin B	7	7	20.5	111790000
Gene013283	Ribosomal protein S30	1	1	7.7	111780000	U
Gene008697	Ribosomal protein L5	8	8	23.1	111690000
Gene001572	Glutathione S-transferase sigma 2	14	14	65.2	111510000
Gene002882	Tumor protein D54	5	5	18.3	109080000
Gene016564	Histone H1-like isoform X2	10	10	46.1	108970000
Gene013327	Transferrin precursor	34	34	55.9	107730000
Gene005220	Uncharacterized protein LOC101736774	7	7	33.3	106990000
Gene016039	40S Ribosomal protein SA	5	5	15.7	106680000
Gene001252	Receptor for activated protein kinase C RACK 1 isoform 1	14	14	56.7	106310000
Gene003084;Gene003083	Alpha-crystallin B chain-like	7	7	26.6	106090000
Gene006181	Ribosomal protein L4 isoform X1	18	18	36.9	105720000
Gene012406	PBP_GOBP	9	9	46.2	105200000
Gene015589	Uncharacterized protein LOC101746322	5	5	59.6	104680000
Gene001970	Very low-density lipoprotein receptor isoform 1 precursor/ chitin deacetylase 1	18	18	38.1	103280000
Gene011499;Gene011498	Low molecular 30 kDa lipoprotein	13	13	56.1	102400000
Gene001235	Translation initiation factor 5A	8	8	43.8	102120000
Gene012444;Gene000933	Ribosomal protein	6	6	51.4	100440000
Gene010918	Ribosomal protein S9	11	11	44.8	99964000
Gene004663	B-cell receptor-associated protein 31	6	6	25.9	99926000
Gene015377	Heat shock protein 70	5	0	9.2	99814000
Gene007239	Uncharacterized protein LOC100500745	3	3	33.6	99032000
Gene007775	Synaptobrevin-1-like	3	3	27.5	98750000
Gene009112	40S Ribosomal protein S8	5	5	29.3	98232000
Gene013425	Cathepsin D precursor	5	5	21.1	97126000
Gene011675	Salivary cysteine-rich peptide precursor	6	6	54.1	96513000
Gene002630	Putative uncharacterized protein	3	3	9	95845000
Gene002585	Farnesoic acid O-methyltransferase	5	5	20.5	95465000
Gene001393	Ribosomal protein L11	5	5	23.6	94793000
Gene008418	Krueppel homolog 2	7	7	28.8	93936000
Gene008420	Ribosomal protein S3	14	14	56	93912000
Gene011110	Peptidylprolyl isomerase B precursor	10	10	60	93336000
Gene015342	Vitellogenin	66	66	41	92658000
Gene008321	Ribosomal protein S16	9	9	57.8	92565000
Gene012056	BmorCPR20	6	6	8.3	92083000
Gene005909	Ribosomal protein L10	6	6	30.1	91057000
Gene007130	Ribosomal protein L9	8	8	34.7	90664000
Gene003685	RAB18 member RAS oncogene family	2	2	10.8	90444000
Gene009523	Transmembrane emp24 domain-containing protein 2	7	7	31.9	89932000
Gene007814	Ribosomal protein L31	5	5	41.1	89741000
Gene003103	Arginine kinase isoform 2	12	12	35.5	88713000
Gene015744	Putative acetyl transferase	15	15	46.5	88430000
Gene011751	Fatty acid beta-oxidation complex subunit beta	10	10	19.9	88087000
Gene003140	Cytochrome c oxidase subunit Va	5	5	30.5	87576000
Gene002085	Hydroxyacyl-coenzyme A dehydrogenase	25	25	38.6	87141000
Gene007993;Gene004862	Ribosomal protein L27A	4	4	23	87110000
Gene009286	Uncharacterized protein LOC101743840	10	10	46.7	86378000
Gene002664	Ubiquitin carboxy-terminal hydrolase	8	8	41.3	86123000
Gene009340	Ribosomal protein L6 isoform X1	10	10	29.3	86080000
Gene009702	Phenoloxidase subunit 2 precursor	26	25	38.1	85149000
Gene003519	Similar to CG10527	5	5	34.8	84732000
Gene010785	Elongation factor 1 gamma	18	18	33.3	84261000
Gene012898	40S Ribosomal protein S4	12	12	39.9	84006000
Gene002866	Adenylyl cyclase-associated protein 1 isoform X1	16	16	34.2	83713000
Gene015283	Heat shock protein hsp 19.9	12	7	61	83365000
Gene012543	Hypothetical protein KGM_12128	16	14	17.1	82621000
Gene007942	Nonmuscle myosin essential light chain	9	9	27.4	82125000
Gene002040	Ribosomal protein L3	9	9	22	80899000
Gene010184	Yellow-b	9	9	22.8	80638000
Gene015317	Transcriptional activator protein Pur-alpha isoform X1	9	9	41.6	80605000
Gene010271	Ras-related protein Rac1	7	6	38.9	80161000
Gene011652	FK506-binding protein	3	3	38.9	79990000
Gene001187	Fatty-acid amide hydrolase 2 isoform X2	6	6	27.2	79757000
Gene002332	Proteasome beta-subunit	6	6	31.4	79026000
Gene008562	Ribosomal protein S23	6	6	42.7	78582000
Gene001164	60/Ribosomal protein L34	3	3	20.2	78246000
Gene013377	Ribosomal protein S13	6	6	39.1	78019000
Gene010800	Vacuolar ATP synthase catalytic subunit A	25	25	47.2	77514000
Gene008850	Cytosolic non-specific dipeptidase	15	15	35.7	77072000
Gene005525	Putative fatty acyl-CoA reductase	11	11	18.2	76958000
Gene002118	Eukaryotic translation initiation factor 4A	17	16	41.7	76692000
Gene000395	Vesicle-associated membrane protein-associated protein B isoform X3	10	10	48.8	76654000
Gene006360	Chemosensory protein 4 precursor	8	8	57.5	76486000
Gene011738	Cytochrome c oxidase subunit 6C-like	3	3	29.5	76309000
Gene013773;Gene013772	Thioredoxin-like protein	3	3	26.4	75951000
Gene007453	Protein TsetseEP-like	8	8	35.5	75804000
Gene001581	Sterol carrier protein x	8	8	19.2	74848000
Gene003963	Ataxin-2 homolog isoform X1	11	11	24.6	74357000
Gene002001	Putative Uncharacterized protein	3	3	13.5	73841000
Gene014433	Ribosomal protein S29	3	3	48.2	73355000
Gene007591	Ribosomal protein S2	8	8	32.2	72870000
Gene012163	T-complex protein 1 subunit gamma	19	19	35.6	72773000
Gene004473	Uncharacterized protein LOC105667360	6	4	35.7	71695000
Gene014236	Mitochondrial ATP synthase coupling factor	3	3	35.8	71652000
Gene003050	Ras small monomeric GTPase Rab6	6	6	29.2	71137000
Gene001495	Elongation factor 1-beta&apos	9	9	44.1	71047000
Gene003482	SJCHGC01925 protein	9	9	18.9	71042000
Gene009141	Ribosomal protein P1	2	2	21.4	70914000
Gene016295	Coactosin-like protein isoform X1	6	6	21.4	70822000
Gene014685	Small GTP-binding protein	7	6	30.2	68874000
Gene010902	Glucose dehydrogenase [FAD, quinone]-like isoform X2	18	18	29.2	68476000
Gene013475	26S proteasome non-ATPase regulatory subunit 13	14	14	40.3	67292000
Gene015371	Heterotrimeric guanine nucleotide-binding protein beta subunit isoform X1	8	8	27.4	67274000
Gene011137	Chemosensory protein 6 precursor	6	6	43.7	66829000
Gene001176;Gene001175	60 kDa Heat shock protein, mitochondrial-like	20	20	41.8	66801000
Gene002759	Poly A binding protein	16	16	29.1	66396000
Gene006391	Signal sequence receptor precursor	4	4	21.1	65862000
Gene009949	Putative ATP synthase subunit f, mitochondrial	3	3	34.6	65666000
Gene002847	Putative serine protease-like protein 2	5	5	15.5	65238000
Gene009136	Putative Uncharacterized protein	2	2	46.9	64855000
Gene001969	Uncharacterized protein LOC101740647	16	16	29.3	64645000
Gene014272	BmorCPH33	3	3	33.6	64326000
Gene010983	Aldehyde dehydrogenase isoform 2	15	15	32.4	63921000
Gene008028	Clathrin light chain isoform X2	7	7	28	63311000
Gene012513;Gene012504	BmorCPR84	2	1	14.1	62745000
Gene006939;Gene005651	69/Ribosomal protein S15A	8	8	62.8	62422000
Gene013001	Yellow-12	5	5	23.5	62380000
Gene003668	Ras-related GTP-binding protein Rab11	9	9	38	61949000
Gene015951	Agrin	14	14	37.1	61388000
Gene001356	Ribosomal protein L13A	10	10	40.7	61055000
Gene000526	Hypothetical protein KGM_14041	4	3	22.5	60682000
Gene014183	T-complex protein 1 subunit eta	25	25	55	60246000
Gene011264	Hypothetical protein KGM_16353	13	1	58.3	60162000
Gene011564	Ribosomal protein L7	6	6	22.7	60125000
Gene013861	BmorCPH35	26	25	23.7	59994000
Gene010123	BmYellow-e protein	10	10	35.6	58284000
Gene008612	Chondroitin proteoglycan-2-lik	7	7	26.9	58148000
Gene016155	Very long-chain specific acyl-CoA dehydrogenase, mitochondrial	18	18	30.1	57193000
Gene005192	Putative peroxiredoxin	5	3	19	56869000
Gene012650	BmorCPR34	5	5	25.1	55382000
Gene002506;Gene002505	Dolichyl-diphosphooligosaccharide--protein glycosyltransferase subunit 1	14	14	33	54711000
Gene009882	60S Ribosomal protein L38	2	2	28.6	54695000
Gene007178	H+ transporting ATP synthase delta subunit	5	5	26.1	54097000
Gene010982	Ras-like GTP-binding protein Rho1 isoform X1	5	5	26	53405000
Gene001286	Glyceraldehyde-3-phosphate dehydrogenase	13	13	40.7	53184000
Gene008165	Alpha-N-acetylgalactosaminidase-like	9	9	23	52324000
Gene008296	Ribosomal protein L28	4	4	22.3	51758000
Gene000175	Ribosomal protein L36	3	3	19.3	51745000
Gene002107	Putative uncharacterized protein (Fragment)	1	1	12.5	51102000	U
Gene009937	Probable enoyl-CoA hydratase, mitochondrial	12	12	41.9	50864000
Gene001078	Protein ERGIC-53	10	10	20	50816000
Gene008954	NADPH-specific isocitrate dehydrogenase	11	10	29.9	50378000
Gene007306	FK506-binding protein 4	14	14	55.7	49987000
Gene012583	Protein THEM6-like	6	6	33.8	49186000
Gene004662	Ribosomal protein L27	3	3	29.9	49019000
Gene012516	BmorCPR81	9	9	44.4	48585000
Gene015052	Vacuolar ATPase B subunit	15	15	34.2	48579000
Gene011290	Ribosomal protein L12	4	4	23.8	48145000
Gene012517	Putative Uncharacterized protein	9	9	53.8	46500000
Gene011915	HnRNPA/B-like 28	5	5	25.8	46181000
Gene002232	Proteasome beta-subunit	7	7	30.5	45316000
Gene007442	Nonmuscle myosin essential light chain	8	8	49	45218000
Gene016391	Uncharacterized protein LOC101736214	6	6	21	44644000
Gene005197	GTP-binding protein SAR1b	6	6	38.9	44432000
Gene004989	Ribosomal protein L24	5	5	28.4	44328000
Gene009697	Chaperonin subunit 6a zeta	18	18	40.1	43844000
Gene007081	Mitochondrial aldehyde dehydrogenase	11	11	24.8	43620000
Gene000538	Myristoylated alanine-rich C-kinase substrate	4	4	25.2	43420000
Gene012874	Putative uncharacterized protein	1	1	17.9	43208000	U
Gene000890	T-complex protein 1 subunit epsilon	21	21	42.1	43057000
Gene001260	GK22025	2	2	22.7	42930000
Gene016275	Peroxiredoxin	6	6	42.6	42691000
Gene008858	Ribosomal protein L30	3	3	35.4	42606000
Gene011419	Cytochrome c oxidase polypeptide IV	3	3	14.6	42365000
Gene016022	Antitrypsin isoform 1 precursor	14	14	33.7	42353000
Gene012505	BmorCPR92	2	2	11	42350000
Gene003846	Peptidyl-prolyl cis-trans isomerase FKBP2	4	4	21.9	42003000
Gene007773	Chaperonin containing t-complex polypeptide 1 beta subunit	19	19	40.5	41704000
Gene014365	Electron-transfer-flavoprotein beta polypeptide	9	9	42.7	41167000
Gene004974	DnaJ homolog subfamily A member 1	8	8	19.7	41118000
Gene011731	Cytochrome c oxidase polypeptide Vb	5	5	47.5	40839000
Gene009079	Stromal cell-derived factor 2	4	4	15.6	40508000
Gene007988	Rab GDP dissociation inhibitor alpha	10	10	25.1	40491000
Gene000285	Triosephosphate isomerase	8	8	34.7	40488000
Gene016521	Uncharacterized protein LOC101744161	6	6	20	40478000
Gene009137	Fibrous sHeath CABYR-binding protein-like	21	21	24.6	40263000
Gene011870	BmorCPG20	3	3	44.7	40185000		Wg48;Ep26
Gene014142	Pancreatic lipase-related protein 2-like	7	7	25.6	40137000
Gene013315	Uncharacterized protein LOC101740613	4	4	36.2	39632000
Gene013129	Chaperonin	20	20	41.1	38835000
Gene013273	Kazal-type proteinase inhibitor precursor	4	4	49	38699000
Gene015625	Charged multivesicular body protein 4b	5	5	25.7	37987000
Gene003886	DbuzCG31363-PD	2	2	25	37841000
Gene012379	Transport protein Sec61 alpha subunit	4	4	7.8	37482000
Gene007259	Chaperonin subunit 4 delta	17	17	32.8	36624000
Gene012766	SH3 domain-binding glutamic acid-rich protein homolog	9	9	38.8	36435000
Gene011969	45 kDa immunophilin FKBP45	12	12	29.9	36392000
Gene008463	Cytochrome B5	4	4	34.3	36261000
Gene003627	T-complex protein 1 subunit alpha	16	16	30.8	36167000
Gene016645	ATP-citrate synthase-like, partial	3	3	21.3	35936000
Gene005276	Moesin/ezrin/radixin homolog 1	19	19	27	35585000
Gene002881	AGAP004758-PA	5	5	15.7	35476000
Gene004138	ATP synthase	7	7	24.7	35455000
Gene014720	Transmembrane trafficking protein	4	4	18	35269000
Gene011094	Proteasome subunit alpha type-4	7	7	28.4	35101000
Gene000378	Catalase	25	25	51.3	34688000
Gene008018	Ribosomal protein L21	3	3	17	34639000
Gene008248	Proteasome subunit alpha type-1 isoform X2	12	12	47.5	34618000
Gene012508;Gene012509	BmorCPR89	3	1	42	34390000
Gene011152	Microtubule-associated protein RP/EB family member 3	7	7	30	34316000
Gene000988	BmorCPH3	5	5	18.6	34124000
Gene004543	Enolase	12	12	33.5	33980000
Gene015249	Dihydropyrimidinase isoform X1	5	5	51.6	33958000
Gene005437	Hypothetical protein KGM_09916 [	20	20	12.8	33560000
Gene008037	Putative uncharacterized protein GLEAN_07397	7	7	13.4	33372000
Gene009449	Fructose 1,6-bisphosphate aldolase	14	14	41.8	33340000
Gene001983	Carnitine O-acetyltransferase-like	17	17	26.8	33335000
Gene013132	H+ transporting ATP synthase O subunit isoform 1	5	5	21.1	33316000
Gene008799	Ribosomal protein S5	5	5	22.4	33079000
Gene016030	Hypothetical protein KGM_17991	2	2	36	33011000
Gene000941	Putative Limb and neural patterns protein	2	2	30.9	32734000
Gene008640	Thioredoxin	4	4	18.1	32685000
Gene001159	3-hydroxyacyl-CoA dehydrogenase	11	11	29.4	31935000
Gene013454	DJ-1 beta isoform X1	6	6	33.8	31811000
Gene013855	Neutral alpha-glucosidase AB-like precursor	25	25	32.3	31760000
Gene008537	Spectrin alpha chain isoform X5	69	69	31.7	31696000
Gene013950	Lysosomal thiol reductase	10	10	47.1	31609000
Gene014827	26S proteasome regulatory ATPase subunit 10B	9	9	23.5	31441000
Gene010473	Indole-3-acetaldehyde oxidase-like	28	28	24.8	31082000
Gene009291	Pro-phenol oxidase	12	10	31.4	30900000
Gene004738	Ral	3	3	13.2	30892000
Gene010623	Proteasome alpha 3 subunit	10	10	35.3	30859000
Gene003632	Heterogeneous nuclear ribonucleoprotein Q-like	11	11	36.6	30786000
Gene014830;Gene014829	Transcription factor BTF3 homolog 4	5	5	23	30637000
Gene006941	Cameo1	9	9	17.6	30613000
Gene016587	Cystathionine beta-synthase	5	5	11.8	30484000
Gene011176	pleckstrin homology domain-containing family F member 2 isoform X1	8	8	31	30408000
Gene012741	Hephaestus	2	2	11	30365000
Gene009293	Prophenoloxidase-1	23	20	35	30133000
Gene000503	Tudor staphylococcus/micrococcal nuclease	24	24	29.6	29919000
Gene011066	GTP-binding protein RAB2 isoform X1	4	4	21.5	29816000
Gene000992	Histone H3	7	7	20.2	29765000
Gene001217	26S protease regulatory subunit 7	14	14	31.3	29588000
Gene004102	Actin-interacting protein 1	16	16	31.9	29548000
Gene008267	Protein kinase C and casein kinase substrate in neurons protein 2	11	11	25.6	29492000
Gene003713	EH domain-containing protein 3 isoform X2	16	16	35.5	28906000
Gene008016	DNA supercoiling factor precursor	7	7	25.5	28627000
Gene005065	CG5191 isoform B	9	9	16.9	28591000
Gene007196	Hsc70-interacting protein-like	8	8	24.9	28501000
Gene010758	Putative uncharacterized protein GLEAN_07793	19	19	19.6	27954000
Gene010402	BmorCPG3	2	2	17.9	27889000
Gene002267	Aspartate aminotransferase	9	9	28.3	27560000
Gene014275	26S protease regulatory subunit 6A	13	12	33.6	27529000
Gene009369	Malate dehydrogenase, mitochondrial	7	7	21.1	27331000
Gene016513	Electron transfer flavoprotein subunit alpha, mitochondrial	13	13	38.8	27262000
Gene010673;Gene010672	BmorCPR10	7	7	33.8	27121000
Gene002533;Gene002532	Mitochondrial-processing peptidase subunit beta-like	14	14	31.7	26947000
Gene016284	Adenosylhomocysteinase	7	7	17.4	26854000
Gene011745	26S protease regulatory subunit 8	14	13	38.2	26618000
Gene013643	Fatty-acyl CoA reductase 3	2	2	30.8	26586000
Gene016113	Type IV collagen	5	5	7.4	26558000
Gene006744	LD-carboxypeptidase	5	5	19	26304000
Gene014431	GF16284	12	12	17.7	26300000
Gene005990	Uncharacterized protein LOC101745456	3	3	41.1	26242000
Gene004420	LDLR chaperone boca	7	7	43.5	26140000
Gene015281	Plastin-2	16	16	28.9	25779000
Gene014059	Heat shock 70 kDa protein cognate 5-like	19	18	26.4	25767000
Gene008673	Eukaryotic translation initiation factor 3 subunit I	9	9	31.6	25678000
Gene010346	Ribosomal protein S24	3	3	27.3	25581000
Gene009629	Clathrin heavy chain	32	32	20.3	25389000
Gene004999;Gene004998	Signal peptidase 18 kDa subunit	3	3	14	25215000
Gene014148	H+ transporting ATP synthase subunite	2	2	21.2	25146000
Gene002633;Gene002634	Antennal binding protein precursor	6	5	43.8	25133000
Gene009033	Inter-alpha-trypsin inhibitor heavy chain H4-like isoform X1	9	9	24.3	25061000
Gene013241	Protein takeout-like	5	5	20.8	24787000
Gene005675	Kinesin heavy chain	37	37	39.8	24634000
Gene010715	Ribosomal protein S19	3	3	18.3	24540000
Gene010752;Gene010751	Mitochondrial prohibitin complex protein 2	12	12	40.1	24520000
Gene003245	UDP-galactose 4-epimerase isoform X1	7	7	23.3	24495000
Gene015451	Juvenile hormone epoxide hydrolase	8	8	16.7	24434000
Gene015000	Nucleoplasmin isoform 1	2	2	9.9	24309000
Gene013296	Glutathione peroxidase	5	5	33.3	24248000
Gene013287	Putative uncharacterized protein	3	3	13.6	24086000
Gene002212	Putative Uncharacterized protein	6	6	12.8	24063000
Gene001835	Prohibitin protein WPH	8	8	33.6	24055000
Gene016310	Splicing factor proline- and glutamine-rich	5	5	30.5	23970000
Gene006489	Beta-N-acetylglucosaminidase 1 precursor	12	12	23.9	23964000
Gene002462	GJ20114	10	10	18.2	23912000
Gene005078	Putative Uncharacterized protein SP1070	55	55	18.5	23833000
Gene011791	Homologue of Sarcophaga 26 29kDa proteinase	9	9	17.5	23631000
Gene016644	ATP-citrate synthase-like, partial	7	7	21.3	23462000
Gene012836	ADP-ribosylation factor-like protein	3	3	17.1	23413000
Gene003942	Vacuolar ATP synthase subunit E	1	1	12.2	23145000	U
Gene005652	AGAP000295-PA	2	2	21.8	23032000
Gene008839	Lipopolysaccharide-induced tumor necrosis factor-alpha factor homolog isoform X2	3	3	29.7	23010000
Gene000891	Nascent polypeptide associated complex protein alpha subunit	4	4	26.8	22923000
Gene000399	Putative Uncharacterized protein	10	10	18.6	22916000
Gene013079	Acetoacetyl-CoA thiolase isoform X1	12	12	33.3	22824000
Gene000293	Protein VrrB	1	1	1.9	22788000	U
Gene005377	Plasminogen activator inhibitor 1 RNA-binding protein-like	11	11	26.7	22636000
Gene005158	CDGSH iron-sulfur domain-containing protein 2 homolog	4	4	35.6	22508000
Gene015286	Heat shock protein 20.8	10	2	49.5	22486000
Gene010166	Methylglutaconyl-CoA hydratase mitochondrial	5	5	11.7	22374000
Gene007050	Saposin-like protein	16	8	14.7	22370000
Gene011806	Tubulin beta chain-like isoform X1	15	5	39.2	22277000
Gene001320	Uncharacterized protein LOC101743420	5	5	48.8	22216000
Gene012179	Tropomyosin isoform X9	12	12	24.7	22203000
Gene010823	Promoting protein precursor	6	6	37	22075000
Gene002098	V-type proton ATPase subunit d	3	3	8	21882000
Gene014465	Ribosome-binding protein 1 isoform X1	20	20	28.1	21684000
Gene010835	Fumarate hydratase, mitochondrial-like	10	10	21.1	21669000
Gene016271	ATP-citrate synthase-like, partial	7	7	21.7	21635000
Gene005624	Notch-like protein	22	22	22.8	21621000
Gene002523	ATPase inhibitor-like protein	6	6	10.9	21598000
Gene010861	26S proteasome non-ATPase regulatory subunit 8	6	6	22.4	21592000
Gene015058;Gene015057	Putative Uncharacterized protein	9	9	17.5	21309000
Gene006092	Gelsolin-like	9	9	33.6	21242000
Gene011582	A disintegrin and metalloproteinase with thrombospondin motifs like	10	10	14.3	21121000
Gene006639	Ubiquinol-cytochrome c reductase core protein II	5	5	12.4	20842000
Gene013126	G-protein gamma subunit	2	2	27.1	20789000
Gene011197	G protein alpha subunit Go isoform 1	8	8	23.4	20754000
Gene006943	Hsp90-organizing protein HOP	13	13	25.7	20579000
Gene009147	Proteasome subunit beta type-6	5	5	24	20470000
Gene011276;Gene011275	Dihydropteridine reductase	7	7	26.1	20397000
Gene010460	Kinesin light chain isoform X4	13	13	30.1	19995000
Gene014821	Peripheral-type benzodiazepine receptor	2	2	8.9	19864000
Gene013639	Putative fatty acyl-CoA reductase CG5065	11	11	20.9	19806000
Gene015475	Uncharacterized protein LOC101744771	14	14	29.5	19768000
Gene009889	Myosin heavy chain, non-muscle	3	3	35.3	19748000
Gene015524	Proteasome zeta subunit	6	6	26.7	19621000
Gene014260;Gene004038	Putative uncharacterized protein	3	3	17.1	19582000
Gene013416	Sex-specific storage-protein 1	15	15	20.6	19391000
Gene002930	Lamin-C-like	29	29	44.7	19274000
Gene011401	Dolichyl-diphosphooligosaccharide--protein glycosyltransferase subunit DAD1	3	3	24.1	19206000
Gene003203	Programmed cell death 6-interacting protein	18	18	22.5	19205000
Gene004912	CG32972 isoform A	4	4	7.8	19142000
Gene011814;Gene016299	Transketolase	17	17	30.9	18923000
Gene015466	H+ transporting ATP synthase gamma subunit	8	8	27.4	18788000
Gene016461	Basigin	6	6	26.8	18690000
Gene012906	Putative uncharacterized protein	4	4	5.9	18666000
Gene010466	Ecdysteroid-regulated 16 kDa protein	3	3	16.6	18584000
Gene005169	Proliferation-associated protein 2G4	12	12	32.5	18574000
Gene001188	Amidotransferase subunit Aputative	5	5	14.3	18442000
Gene004913	Putative uncharacterized protein	2	2	8.4	18394000
Gene010085	Proteasome 26S non-ATPase subunit 12	7	7	14.4	18201000
Gene000645	Hypothetical protein KGM_08730	4	4	11	17965000
Gene008645	Probable chitinase 3	7	7	21	17822000
Gene003447	Glutamate dehydrogenase	16	16	30.1	17817000
Gene001385	26S proteasome non-ATPase regulatory subunit 14	6	6	20.9	17798000	U
Gene013684	30K protein 19	12	7	29	17724000
Gene016244	Serine proteinase-like protein	5	5	11.5	17689000
Gene005744	Endoplasmic reticulum resident protein 44	10	10	21.5	17685000
Gene002784	TRAM family protein transporter	3	3	6.9	17610000
Gene000381	Putative Uncharacterized protein	11	11	18.3	17537000
Gene005723	GK10715	2	2	16.2	17349000
Gene016236	Putative uncharacterized protein	2	2	8	17330000
Gene007908	Yellow protein	10	10	23.5	17314000
Gene009951	Proteasome 26S non-ATPase subunit 4	6	6	21.8	17245000
Gene016701;Gene016592	Phosphate transport protein	6	6	15.6	17243000
Gene000961	Chymotrypsin inhibitor SCI-III precursor	3	3	40.7	17171000	U
Gene014582	Glucosamine-6-phosphate N-acetyltransferase	3	3	15.7	17157000
Gene007944	Signal peptidase complex subunit 3	4	4	20.1	16921000
Gene011352	Presenilin-like signal peptide peptidase	2	2	5.2	16887000
Gene013309	Uncharacterized protein LOC101740473	3	3	22.6	16848000
Gene005862	Tetraspanin E	2	2	12.7	16793000
Gene015714	RE45222p	5	5	16.5	16769000
Gene015250	Dihydropyrimidinase isoform X1	8	8	24.8	16655000
Gene011829	Protein 4.1 homolog	7	7	20.1	16576000
Gene015731	Protein bicaudal D	3	3	27.3	16499000
Gene003855	Paralytic peptide binding protein 1	14	5	34.6	16408000
Gene006527	Glutathione S-transferase omega 1	6	6	24	16361000
Gene003616	Putative uncharacterized protein	5	5	14.8	16352000
Gene007734	Heat shock 70 kDa protein 4L	14	14	19.5	16274000
Gene010494	26S proteasome non-ATPase regulatory subunit 1	14	14	30.2	16176000
Gene004357	BmorCPH5	4	4	43.9	16071000
Gene001932	C-type lectin 4 isoform X1	8	7	38.9	16043000
Gene005918	Dolichyl-diphosphooligosaccharide protein glycotransferase	7	7	15.8	16025000
Gene015402	Heat shock protein hsp23.7	2	1	11.4	15960000
Gene002044	Osiris 21	2	2	13	15945000
Gene004945	Signal recognition particle 19 kDa protein	3	3	30.4	15846000
Gene008670	60 kDa SS-A/Ro ribonucleoprotein	11	11	17.6	15821000
Gene006995	Ribonuclease Oy	5	5	29.8	15745000
Gene003382	Prefoldin subunit 5	5	5	33.3	15609000
Gene014462	ML-domain containing secreted protein	2	2	23.7	15497000
Gene001251	Serine/threonine-protein phosphatase	5	5	15.2	15465000
Gene014429	26S protease regulatory subunit 4	12	12	25.4	15419000
Gene004137	Ras oncogene	3	3	17	15416000
Gene003769	Soluble NSF attachment protein putative	7	7	26.7	15366000
Gene002058	Probable 26S proteasome non-ATPase regulatory subunit 3	10	10	23.5	15358000
Gene006408	Glutamate receptor Gr1	1	1	2.2	15357000	U
Gene015630	Putative Uncharacterized protein	5	5	10.2	15354000
Gene003369	Putative Uncharacterized protein	5	5	16.1	15350000
Gene012196	Proteasome subunit beta type	3	3	9.3	15324000
Gene000330	BmorCPT1	3	3	8.8	15304000
Gene011126	Chemosensory protein 5 precursor	5	5	36.8	15156000	U
Gene016110	Putative uncharacterized protein	1	1	6	15147000	U
Gene002688	Keratinocyte-associated protein 2	1	1	9.2	15078000	U
Gene001838	proteasome 26S non-ATPase subunit 7	6	6	23	15031000
Gene009667	Putative uncharacterized protein	1	1	5.6	15016000	U
Gene001728	Small GTP binding protein RAB5	4	4	21.6	14954000	U
Gene004548	26S proteasome non-ATPase regulatory subunit 2	16	16	21	14894000
Gene008957	Synaptotagmin putative (Fragment)	10	10	15.2	14746000
Gene002721	Septin	8	8	18.7	14737000
Gene011402	Proteasome beta subunit	3	3	17.7	14623000
Gene011443	Protein CASC3 isoform X3	4	4	26.6	14592000
Gene014180	Myb-like protein J	14	14	26.7	14556000
Gene012348	Chromatin modifying protein 1b	3	3	12.8	14546000
Gene009161;Gene008667	Putative uncharacterized protein	2	2	6.5	14498000	U
Gene008710	Putative uncharacterized protein	1	1	1.4	14466000	U
Gene013230	Hemolymph juvenile hormone binding protein	5	5	29.2	14435000
Gene004724	Ubiquitin-like modifier-activating enzyme 1	21	21	21.8	14255000
Gene015805	28 kDa heat- and acid-stable phosphoprotein-like	3	3	23.8	14246000	U
Gene010877	BmorCPR15	5	5	24.3	14133000
Gene007088	Inactive pancreatic lipase-related protein	7	7	25.2	14071000
Gene001700	Putative uncharacterized protein	4	4	8	13986000
Gene003897	AGAP010159-PA	2	2	12.2	13933000
Gene007080	Ves G 1 allergen	4	4	15.9	13911000
Gene014903	Small nuclear ribonucleoprotein sm d2	5	5	37.8	13904000
Gene004616	Mobility group protein 1B	4	4	32.8	13842000
Gene004878	Inorganic pyrophosphatase	10	10	28.7	13795000
Gene011031	Alpha-amylase 2-like	9	9	21.8	13755000
Gene014146	Putative uncharacterized protein	3	3	10	13671000
Gene000577	DNA-damage inducible protein	4	4	12.5	13652000
Gene012545	Dihydrolipoyl dehydrogenase	9	9	17.9	13619000
Gene002809	Synaptic glycoprotein sc2	4	4	15.3	13586000
Gene001874	Lectin 4 C-type lectin	2	2	14.9	13583000
Gene000076	Tyrosine-protein phosphatase non-receptor type 1	2	2	21.4	13564000
Gene013139	Translation initiation factor 2 gamma subunit	4	4	10.3	13541000
Gene000644	Basement membrane-specific heparan sulfate proteoglycan core protein (Fragment)	12	12	17.7	13441000
Gene002192	proteasome subunit beta 7	7	7	26.1	13360000
Gene007397	Lipase	4	4	8	13327000
Gene002285	Signal peptidase complex subunit 2	6	6	26.6	13319000
Gene012935	DUF233 protein	3	3	12.3	13293000
Gene003712;Gene003711	Small glutamine-rich tetratricopeptide repeat-containing protein alpha-like	6	6	25.3	13291000
Gene008658	Stretch regulated skeletal muscle protein	1	1	14.3	13248000	U
Gene006873	Proteasome subunit alpha type 6-A	11	11	41.5	13230000
Gene013292	Ubiquitin-like protein SMT3	4	4	42.9	13205000
Gene004562	Putative uncharacterized protein	8	8	12.5	13158000
Gene009140	Putative uncharacterized protein	2	2	8.3	12983000
Gene011412	Vacuolar ATP synthase subunit G	3	3	27.4	12956000
Gene002252	Putative Uncharacterized protein	2	2	21.7	12859000
Gene008380	Putative Uncharacterized protein	3	3	15.3	12573000
Gene014810	Abc transporter	6	6	12	12481000
Gene006783	Tyrosine-protein phosphatase Lar	5	5	31	12476000	U
Gene011883	Putative Uncharacterized protein	6	6	15	12450000
Gene015739	Uncharacterized protein OBRU01_24190, partial	5	5	23.8	12413000
Gene000885	Protein CDV3 homolog	6	6	31.3	12384000	U
Gene010493	26S proteasome non-ATPase regulatory subunit 1	8	8	23.9	12375000
Gene015913	Proteasome 25 kDa subunit	5	5	22.6	12362000
Gene003645;Gene003644	Ras protein	6	6	35.3	12322000
Gene008459;Gene008458	AGAP004366-PA	12	12	22.7	12285000
Gene001468	Molting fluid carboxypeptidase A	7	7	15.4	12254000
Gene011630	Eukaryotic translation initiation factor 2 alpha subunit	3	3	9.7	12249000
Gene014207	Copper transporter	1	1	9.1	12219000	U
Gene015505	Similar to CG8399	6	6	12.8	12138000
Gene000931	Proteasome subunit beta type-4	5	5	21.4	12090000
Gene001902	Fatty acid transport protein	9	9	15.2	12043000
Gene006440	Hypothetical protein KGM_15837	3	3	12.7	12036000
Gene010276	Putative Uncharacterized protein	7	7	17.5	11995000
Gene014101;Gene014102	Sui1	2	2	21.8	11933000	U
Gene002047	26S proteasome non-ATPase regulatory subunit putative	11	11	28.5	11887000
Gene000474	Putative uncharacterized protein	1	1	6.3	11815000	U
Gene016677;Gene002418	Ubiquitin-like modifier-activating enzyme 5	3	3	8.1	11748000
Gene003373	Probable prefoldin subunit 6	5	5	40	11703000
Gene010603	Hypothetical protein KGM_06525	3	3	10.2	11627000
Gene010664	26S protease regulatory subunit 6B	14	14	35.9	11596000
Gene003922	BmorCPR71	4	4	28.2	11550000
Gene007135	Uncharacterized protein LOC101746257	7	7	20.4	11500000
Gene005480	Elongation factor Tu, mitochondrial	12	12	30.1	11475000
Gene004664	Probable dynactin subunit 2	9	9	28.8	11440000
Gene006844	Retinol dehydrogenase 11-like	8	8	24.8	11362000
Gene005354	Apolipophorin-III precursor	23	23	40.4	11356000
Gene005633	Putative uncharacterized protein	2	2	4.6	11336000
Gene004374	Signal recognition particle receptor beta subunit	4	4	14	11259000
Gene000787	Protein canopy-like protein 2	4	4	18.2	11219000
Gene005647;Gene005646	Nuclear excision repair protein Rad23	4	4	18.8	11211000
Gene015591	Putative fatbody protein 3Rev-G1	1	1	11.9	11141000	U
Gene008834	Putative uncharacterized protein	5	5	20.9	11048000
Gene011827	Protein 4.1 homolog	46	46	28.4	11043000
Gene006477	TOM1-like protein 2	8	8	22.4	11036000
Gene012495;Gene012494;Gene012493	BmorCPR103/102	1	1	6.8	10971000	U
Gene016722	NSFL1 cofactor p47	6	6	21.3	10904000
Gene000909	Serine protease P87	10	10	10.6	10834000
Gene004708	Annexin isoform X6	10	10	28.8	10798000
Gene005456	Sarco/endoplasmic reticulum calcium ATPase	13	13	13.3	10788000
Gene016590	BmP109	9	1	24	10776000
Gene002384	Karyopherin alpha 3	4	4	7.9	10732000
Gene002511	Putative Uncharacterized protein	8	7	13.6	10730000
Gene005109	Bifunctional purine biosynthesis protein PURH	12	12	21.3	10500000
Gene005810	Annexin B13b	8	7	23.7	10453000
Gene001420	ADP ribosylation factor 4	3	1	23.3	10398000	U
Gene015997	Eukaryotic translation termination factor 1	5	5	19.8	10356000
Gene010074	Ommochrome-binding protein	3	3	16.8	10356000
Gene004361	Loquacious	3	3	7.3	10303000
Gene013638	House keepingprotein putative	4	4	11.3	10284000
Gene013665	GLEAN_14942	5	5	13.1	10150000
Gene009084	Retinol dehydrogenase 11	2	2	11.4	10044000
Gene005748	GTP binding protein	8	8	21.9	10028000
Gene015767	Bicaudal D	3	3	18.1	10024000
Gene012078	Eukaryotic translation initiation factor 2 subunit 2	5	5	14.8	10023000
Gene005393	Thioredoxin-like protein	2	2	13.5	9991300
Gene013741	Adhesion related protein transmembrane	4	4	7	9943100
Gene003343	Malate dehydrogenase isoform X1	12	12	20.6	9911300
Gene014083	AGAP004055-PA	4	4	9.9	9817600
Gene009900	GLEAN_15481	11	11	13.5	9811000
Gene000375	Y-box protein	4	4	22.4	9803000
Gene000536	Putative uncharacterized protein	7	7	9.8	9792600
Gene013276	Protease inhibitor 1	1	1	16.2	9778400	U
Gene001828	Suppressor of Lec15 glycosylation mutation-like protein	1	1	4	9751600	U
Gene003514	Putative uncharacterized protein	1	1	20.5	9744800	U
Gene006093	Gelsolin-like	12	12	34.4	9711300
Gene008483	GLEAN_07954	2	2	12	9634500
Gene004645	Perilipin-4 isoform X2	42	42	60.2	9546900
Gene000077	Tyrosine-protein phosphatase non-receptor type 1	2	2	5.7	9501000
Gene006437	Cytochrome c1	5	5	17.2	9419500	U
Gene005077	Phosphoserine aminotransferase 1	8	8	22.3	9405000
Gene011884	Putative uncharacterized protein	5	5	4.6	9296800
Gene009280	AGAP012380	2	2	13.1	9141200	U
Gene004973	Glycerol-3-phosphate dehydrogenase [NAD(+)], cytoplasmic	9	9	25.7	9115600
Gene008986	Hypothetical protein KGM_22297	9	9	14.2	9091300
Gene007887	GH22474p	6	6	13.4	9084900
Gene013311	Catalase-like	10	10	20.6	9041900
Gene002998	Guanylate-binding protein	12	12	16.5	9004100
Gene005206	Pyruvate kinase	10	10	26.2	8893200
Gene013997	Ferritin	3	3	13.9	8803000
Gene010701	Glutaredoxin	2	2	19.2	8730700
Gene009043	C-type lectin	3	2	17.9	8729300
Gene011225	Putative sorting nexin isoform 1	6	6	14.2	8694900
Gene013998;Gene002149	Ferritin isoform 1	3	3	12.2	8641200
Gene013173	K09228 KRAB domain-containing zinc finger protein	11	11	27.3	8525900
Gene011303	Hypothetical protein TcasGA2_TC009044	12	12	16.7	8505100
Gene015152	Thioredoxin peroxidase	4	3	19.4	8502000
Gene015606	Glucose dehydrogenase [acceptor]	9	9	17.8	8439400
Gene004854	Myc box-dependent-interacting protein 1-like isoform 3	4	4	10.5	8383800
Gene009458	Cellular retinaldehyde-binding protein	6	3	17.9	8369200
Gene002943	Ubiquinol-cytochrome C reductase complex 14kD subunit	3	3	21.4	8296500
Gene009334;Gene003974	Succinyl-CoA ligase [ADP/GDP-forming]	8	8	23.3	8227000
Gene011316	Eukaryotic translation initiation factor 3	8	8	31.1	8163800
Gene004105	Chitinase	8	8	15.9	8161900
Gene003277	Putative Uncharacterized protein	5	5	13.3	8085500
Gene011951	Putative uncharacterized protein	2	2	7.6	8055700	U
Gene002002	Actin-related protein 2/3 complex subunit 5	1	1	10.7	7958300	U
Gene000187	Putative uncharacterized protein	2	2	6.7	7882800
Gene013830	Coatomer protein complex subunit delta	8	8	14.8	7875400
Gene002275	AGAP009919-PA	2	2	4.2	7828800
Gene015482	Protein lingerer	5	5	8.5	7773400
Gene014785	AGAP003513-PA	3	3	6.2	7742900
Gene000537	Hypothetical protein KGM_14041	5	5	17.1	7721500
Gene001222	Fumarylacetoacetase	11	11	27.7	7624400
Gene003018	GA18577	2	2	10.5	7587900
Gene013578	AGAP004487-PA	5	5	10.7	7520800
Gene012175	Putative uncharacterized protein	6	6	8.7	7500700
Gene006315	Alanine aminotransferase	10	10	19.8	7415200
Gene003554	Putative Uncharacterized protein	6	5	12	7403100
Gene009890	Myosin heavy chain, non-muscle	21	21	42.8	7385900
Gene007263	Barrier-to-autointegration factor	2	2	20	7378700
Gene010333	3-hydroxyisobutyrate dehydrogenase	3	3	11.5	7351100
Gene015463	Vacuolar ATPase subunit C	11	11	27.5	7350200
Gene010198	Putative Uncharacterized protein	2	2	17.5	7335000
Gene004536	CG4678 isoform E	3	3	8.1	7308400
Gene004301	Putative Uncharacterized protein	3	3	10.5	7230500
Gene005482	Syntaxin 1A	2	2	10.4	7188500
Gene012053	Tyrosine--tRNA ligase, cytoplasmi	15	15	29.2	7164200
Gene015751	Similar to F-actin-capping protein subunit alpha	3	3	14.2	7139200
Gene008548	Surfeit 4-like protein	2	2	8.9	7120400
Gene016231	Eukaryotic translation initiation factor 3 subunit F	3	3	11.6	7117700
Gene003077	Tripeptidyl-peptidase 2	15	15	13	7112400
Gene010738	Vacuolar ATP synthase subunit D	3	3	13	7108000
Gene001446	AGAP007975-PA	4	4	12	7024900
Gene001439	Short-chain dehydrogenase	2	2	15.1	6903000
Gene016029	Putative uncharacterized protein	3	3	18.9	6862700
Gene012840	Signal recognition particle subunit srp72	6	6	10.4	6854400
Gene001364	2-hydroxyphytanoyl-CoA lyase	7	7	13.2	6836000
Gene002420	Hsp40	4	4	12.3	6806600
Gene012542	Yellow-c	6	6	14.7	6799800
Gene004963	Putative uncharacterized protein	3	3	8.8	6780800
Gene007694;Gene007693	Laminin	8	8	6.3	6773600
Gene002402;Gene002401	Signal transducing adapter molecule 1	2	2	14.1	6767000
Gene005282	Dynein intermediate chain cytosolic	5	5	8.2	6754000
Gene009513	Eukaryotic translation initiation factor 3 subunit C	6	6	11	6753100
Gene009553	Septin	1	1	5.6	6752700	U
Gene004710	Mitochondrial matrix protein p32	5	5	23.4	6685800
Gene011560	Proteasome subunit beta type	4	4	15.2	6684700
Gene011722	Putative uncharacterized protein	4	4	8.9	6637500
Gene010164	AGAP008350-PA	8	8	7.1	6537500
Gene010304	Myosin xv	8	8	9.4	6526100
Gene016108	Putative uncharacterized protein	6	6	3.7	6505800
Gene009114	Mago nashi	2	2	16.4	6504900	U
Gene006316	Low-density lipoprotein receptor putative	46	46	12.1	6469000
Gene016626	Adenylosuccinate synthetase	3	3	7.1	6417300
Gene001554;Gene001555	Mitochondrial carnitine/acylcarnitine translocase	2	2	12.3	6412200
Gene007706	S-phase kinase-associated protein	1	1	7.4	6382200	U
Gene012610	Nuclear migration protein nudC	7	7	21.8	6366800
Gene005515	Putative uncharacterized protein	1	1	5.2	6269200	U
Gene002479;Gene002478	Ubiquitin conjugating enzyme E2	2	2	10.6	6242300
Gene002185	Putative Uncharacterized protein	5	5	11.6	6239900
Gene000288	Protein disulfide isomerase	6	6	9.8	6184400
Gene009837	Sugar transporter	1	1	3	6174500	U
Gene003772	Putative Uncharacterized protein DKFZp459H142	9	9	20.5	6165000
Gene009437	Putative uncharacterized protein	10	10	7.6	6155900
Gene001119	Putative Uncharacterized protein	15	15	11.5	6117500
Gene014221	Putative uncharacterized protein	1	1	2.7	6079400	U
Gene011442	AT25787p	5	5	16.9	6053400
Gene012170	Mitochondrial aldehyde dehydrogenase	9	9	20.1	6040900
Gene006439	LSM14 protein-like protein A	2	2	5.7	6024700	U
Gene003576	Chaoptin	1	1	0.6	5954800	U
Gene013515	Carboxylesterase	6	6	9.9	5931700
Gene013683	low molecular mass 30 kDa lipoprotein 19G1-like	13	6	31.2	5920500
Gene001974	Alanyl-tRNA synthetase cytoplasmic	15	15	15.3	5876300
Gene000337	EVI5-like protein	8	8	10	5875800
Gene014278;Gene014279	Bmp-2	3	3	13.9	5860200
Gene015399	Plasma membrane calcium ATPase isoform K	11	11	13	5851700
Gene000359	Isoform E	1	1	8	5834700	U
Gene001808	Eukaryotic translation initiation factor 3 subunit H	4	4	12.8	5797500
Gene014357	Putative uncharacterized protein	5	5	7.7	5794500
Gene010292	Putative Uncharacterized protein	12	12	19.5	5777000
Gene011206	Fk506 binding protein	3	3	9.1	5739400
Gene013655	Scavenger receptor class B member putative	3	3	7	5711400
Gene012755	Dipeptidyl peptidase iii	11	11	14.9	5680300
Gene007924	Putative uncharacterized protein	5	5	7.7	5667100
Gene015785	Elongation factor 1 alpha	5	5	7.6	5652400
Gene002379	Long-chain-fatty-acid--CoA ligase 3	8	8	10.9	5600200
Gene000368	Neutral endopeptidase 24.11	6	6	10.1	5500400
Gene005989	GJ17640	7	7	8.6	5417200
Gene000797	Putative uncharacterized protein	4	4	7.9	5385600
Gene000312	Putative uncharacterized protein	2	2	3.8	5352300	U
Gene010283	Hydroxysteroid dehydrogenase	7	7	16.7	5315800
Gene002328;Gene002327	Putative uncharacterized protein	1	1	16.7	5300800	U
Gene014369	Protein transport protein sec13 putative	5	5	14.1	5282000
Gene005355	Hemocytin	34	34	33	5277200
Gene006996	Putative uncharacterized protein	6	6	21.5	5186500	U
Gene012350	mRNA cap-binding protein eIF4E	6	6	31.4	5148500
Gene016520	Fibrillin-like protein	3	3	6.4	5094700
Gene002268	Putative uncharacterized protein	3	3	8.4	5094600
Gene016123	Cytochrome b5	1	1	13.7	5093900	U
Gene000873	Putative uncharacterized protein	2	2	16.5	5069000
Gene005792	Nuclear transport factor 2	2	2	11.5	5025600
Gene000313	Citrate synthase	8	8	19.1	5024000
Gene001940	Putative uncharacterized protein	1	1	4.1	5017900	U
Gene003698	Attacin	3	3	17.3	5013300
Gene007547	Putative uncharacterized protein	9	9	9.7	4974800
Gene011713	Prolow-density lipoprotein receptor-related protein 1-like	20	20	39	4968500
Gene006567	Aminopeptidase N putative	12	12	12.4	4960900
Gene002768	Casein kinase 2 alpha subunit	1	1	3.1	4928600	U
Gene000209;Gene000208;Gene001388	Vacuolar ATP synthase subunit D	8	8	18.5	4928100
Gene005411	Immulectin	2	2	6.5	4915100
Gene014214	Juvenile hormone esterase	4	4	5.6	4901900
Gene005353	Hemocytin	6	6	8.9	4866400
Gene006585;Gene006584	Transmembrane protein 55B	1	1	3.7	4863900	U
Gene007235	Cleft lip and palate transmembrane protein 1-like protein	3	3	5.3	4847300
Gene007724	DEAD-box helicase Dbp80	3	3	6.9	4844500
Gene013277	Protease inhibitor 1	1	1	7.1	4798000	U
Gene004619	Huntingtin-interacting protein putative	13	13	10.1	4791700
Gene009658	Beta adaptin	6	6	6.6	4788800
Gene004704	Acyl carrier protein	1	1	5.9	4679600	U
Gene005311	Uncharacterized protein LOC105842214	23	23	23.8	4624700
Gene001358	Putative uncharacterized protein	4	4	18.4	4609500	U
Gene009443	Bleomycin hydrolase	8	8	24	4585400
Gene004456	RNA-binding motif single-stranded-interacting protein 1	3	3	12.1	4561400
Gene008798	Succinyl-coa synthetase beta chain	3	3	6.7	4548100
Gene003826	ACYPI007791 protein	2	2	8.3	4515800	U
Gene007784;Gene007783	Putative Uncharacterized protein	3	3	17.1	4488600
Gene005027	Putative uncharacterized protein	2	2	8.3	4484300	U
Gene001343	Moderately methionine rich hexamerin	5	5	7	4482100
Gene014179	Spectrin beta chainnputative	44	44	11.8	4347600
Gene002911	Putative uncharacterized protein	1	1	5.4	4335100	U
Gene002317	Ubiquinol-cytochrome c reductase iron-sulfur subunit	3	3	12.2	4327400	U
Gene004451	BET1-like protein	1	1	11.6	4324800	U
Gene003134	Neuroglian	6	6	20.9	4318700	U
Gene005356	Hemocytin	21	21	30.3	4292700
Gene003603;Gene003604	GK17366	3	3	6.1	4261700
Gene003875	Serpin-10	5	5	12.3	4244400
Gene009400	Putative uncharacterized protein	2	2	4.6	4242500
Gene001291	Retinoblastoma-binding protein 4	2	2	4.9	4229700	U
Gene008655	Phosphoglycerate kinase	4	4	13.5	4210900
Gene011998	Chemosensory protein 16 precursor	3	3	25.5	4209000
Gene005270	Vacuolar ATPase subunit a	8	6	10.1	4174500
Gene013167	3-ketodihydrosphingosine reductase	1	1	3.9	4153300	U
Gene015973	SOP2	3	3	12.6	4130700
Gene003263	Putative uncharacterized protein	2	2	16.8	4120700	U
Gene007561	Progesterone membrane binding protein	1	1	3.6	4094200	U
Gene009762	Acid phosphatase-1	2	2	5	4092500
Gene010817	Eukaryotic translation initiation factor 5	4	4	11	4048700
Gene008157	L(B002)	5	5	11.8	4042700
Gene000930	Proteasome subunit beta type-4	2	2	5.6	4021700
Gene009561	Myosin light polypeptide 9 isoform 1	3	3	17.3	4016400
Gene009190	Hypothetical conserved protein	1	1	5.4	4014400	U
Gene006305;Gene003326	Mod(Mdg4)-heS00531	3	3	15.2	3995200
Gene002770	Elongation factor 1 delta	8	8	32.8	3969800
Gene007412	Putative uncharacterized protein	7	7	6.9	3853900
Gene001934	DnaJ-1	5	5	14.2	3841100
Gene012715	Putative uncharacterized protein	2	2	9.3	3815600
Gene010239	Transgelin	9	9	57.4	3782400
Gene002191	DnaJ-3	1	1	4.5	3773800	U
Gene009465	Eukaryotic translation initiation factor 4H	1	1	5.2	3706700	U
Gene005612	Rer1 protein	1	1	4.6	3699000	U
Gene006625	EN protein binding/engrailed nuclear homeoprotein-regulated protein	5	5	12.5	3698300
Gene009489	Vanin-like protein 1	3	3	6.8	3669500
Gene003043;Gene014072	Kinesin-like protein KIF21B／Protein VPRBP	2	2	0.5	3660400	U
Gene011485;Gene011484	Low molecular mass 30 kDa lipoprotein 21G1-like precursor	8	8	36.6	3586200
Gene006931	BmorCPR54	5	5	15.2	3585200
Gene001080	Aldo-keto reductase	6	6	16.2	3577900
Gene008935	Belle	3	3	11.3	3571300
Gene000708	Coatomer protein complex subunit beta 2	6	6	8	3560700
Gene010641	Proteasome subunit beta type	3	3	9.8	3509500
Gene008433	Septin-2	7	7	17.4	3419100
Gene016389	Hydroxypyruvate isomerase	5	5	20.8	3397800	U
Gene000326	Glutamine synthetase 2 cytoplasmic-like isoform X1	8	8	20.6	3388900
Gene002095	Putative uncharacterized protein	7	7	7.3	3380600
Gene015605	Glucose dehydrogenase putative	2	2	3.4	3371400
Gene011207	Putative uncharacterized protein	3	3	5.2	3370300
Gene006678	GK16562	4	4	6.5	3365900
Gene013392	Uncharacterized protein LOC101744811	4	4	29.5	3358800
Gene014371	Ras-related GTP-binding protein Rab8	3	2	15.7	3336400
Gene007133	Calcium/calmodulin-dependent protein kinase type 1 (Camki)	2	2	7.8	3330100
Gene006334;Gene006333	Alcohol dehydrogenase	4	4	12.8	3307700
Gene000520	6-phosphogluconate dehydrogenase decarboxylating	4	4	7.7	3260700	U
Gene009685	Arp2/3 complex subunit	2	2	12.4	3256900
Gene005222	Putative uncharacterized protein	1	1	2.1	3249400	U
Gene005076	Putative Uncharacterized protein	5	5	11.1	3221700
Gene003525;Gene003524	Vacuolar protein sorting 4	5	5	11.6	3173800
Gene014055	Putative uncharacterized protein	4	4	9.5	3159000
Gene012411	Putative uncharacterized protein	2	2	6.5	3158600	U
Gene015841	Ubiquitin carboxyl-terminal hydrolase	7	7	15.5	3152100
Gene011130	Chemosensory protein 4 precursor	8	8	57.4	3127300	U
Gene003768	Phosphatidylinositol-binding clathrin assembly protein	2	2	4	3121100
Gene011492	30kDa protein	10	2	26.9	3057300
Gene015149	Fumarylacetoacetate hydrolase isoform A	2	2	6.1	3046000
Gene016125	Putative uncharacterized protein	6	6	5.3	3028700
Gene010288	Putative Uncharacterized protein	28	28	18.9	2985400
Gene002241	Putative uncharacterized protein	2	2	5.5	2934700
Gene003686	Pyruvate dehydrogenase	3	3	7.6	2900000
Gene005924	Glutathione reductase family member	7	7	16.1	2865800
Gene012365	Putative tumor suppressor protein	5	5	12.5	2837700
Gene011904	Coatomer protein complex subunit epsilon	6	6	23.2	2797200
Gene011012	Putative uncharacterized protein	3	3	7.2	2782900	U
Gene002729	Gamma-interferon-inducible lysosomal thiol reductase-like	4	4	21.2	2782200
Gene012100	Dynein heavy chain	7	7	6.4	2734800
Gene012995	Aminoacylase	6	2	15.8	2704200
Gene003257	GJ10594	1	1	4.6	2684700	U
Gene009186	Putative uncharacterized protein	4	4	5.9	2672000
Gene003081	33.6 kDa small heat shock protein	2	2	7.7	2634000	U
Gene007682	Eukaryotic translation initiation factor 3 subunit M	5	5	15	2599600
Gene002260	Putative uncharacterized protein	6	6	9	2598900
Gene003940	HSP90 cochaperone CDC37 homologue	5	5	14.2	2586000
Gene008942	AGAP007006-PA	6	6	4	2560600
Gene011720	Glucose-6-phosphate isomerase	5	5	9.9	2554900
Gene008806;Gene008805	Rab7	2	2	9.1	2547600
Gene009091	Karyopherin beta 3	8	8	9.6	2541500
Gene016492	Uncharacterized protein LOC101742613	5	5	20.3	2524000
Gene009853	Putative uncharacterized protein	3	3	5.7	2504300	U
Gene008495	Os10g0554001 protein	2	2	9.5	2488700	U
Gene013305	Serpin-27 (Fragment)	3	3	2.7	2408000
Gene015171	AGAP007871-PA	4	4	13.3	2404100	U
Gene006741	Eukaryotic translation initiation factor 3 subunit L	5	5	11	2375500
Gene007735	Transaldolase	8	8	26.8	2366200
Gene012521	BmorCPR79	7	6	23.3	2344600
Gene000974	Ced-6 protein	3	3	5.1	2336600
Gene005575	Putative uncharacterized protein	1	1	4.2	2306900	U
Gene003784	BmorCPAP1	10	10	12.7	2291100
Gene015271	CBR-LEA-1 protein	3	3	9.8	2277200	U
Gene003873	Serine protease inhibitor serpin	9	9	17.9	2264900
Gene000773	Similar to CG13676-PA	12	12	11.4	2231100
Gene010771	Putative uncharacterized protein	4	4	7.1	2227800
Gene013864	Actin	3	3	10.9	2203900
Gene011253;Gene011252	3-hydroxy-3-methylglutaryl-CoA synthase	2	2	3.5	2191600
Gene009877	Putative Uncharacterized protein	6	6	11.5	2166400
Gene011292	Putative uncharacterized protein	5	5	12.8	2162700
Gene009684	Putative uncharacterized protein	3	3	7.8	2162700
Gene001494	Putative Uncharacterized protein nuoG	9	9	13.4	2128400
Gene004643	Ubiquitin carboxyl-terminal hydrolase	5	5	7	2119200
Gene012110	AGAP004294-PA	2	2	3.6	2083700	U
Gene004669	AGAP008763-PA (Fragment)	3	3	8	2066100
Gene003836	Putative uncharacterized protein	1	1	0.8	2042700	U
Gene003783	Microtubule-associated protein	3	3	6	1991900
Gene007262	Ribonucleoside-diphosphate reductase	3	3	4	1966100
Gene010117	Yellow-12	8	8	23.5	1954700
Gene011261;Gene011269	Hexosaminidase	1	1	1.5	1936200	U
Gene003748;Gene003749	Putative uncharacterized protein	2	2	3.1	1927300	U
Gene010650;Gene009815	Serine/threonine-protein phosphatase	2	2	7.1	1912300	U
Gene014156	Adducin	5	5	4.8	1851900
Gene002276	Serine carboxypeptidase 1	2	2	5.8	1806500	U
Gene009315	Vitellogenic carboxypeptidase	2	2	3.2	1801800	U
Gene013747	GK25337	2	2	11.4	1778100
Gene008055	Putative uncharacterized protein	5	5	7.3	1730600
Gene007270	Eukaryotic translation initiation factor 3 subunit K	1	1	4.1	1723000	U
Gene009358	Putative uncharacterized protein	1	1	2.8	1685800	U
Gene005622	Putative uncharacterized protein	2	2	9.6	1685100
Gene012087	Putative uncharacterized protein	1	1	2.1	1675000	U
Gene015712	GD11883	1	1	4.5	1672400	U
Gene011115	Thioredoxin domain-containing protein 2	37	37	32.9	1669900
Gene014955	Lipopolysaccharide binding protein (Precursor)	6	3	18.9	1663200	U
Gene000108	Laminin A chain putative	8	8	6.1	1658200
Gene001221	Putative uncharacterized protein	3	3	5.4	1646500
Gene014895	Coatomer protein complex subunit alpha	8	8	5.9	1645200
Gene001803;Gene001800	AGAP010039-PA (Fragment)	1	1	3.2	1643700	U
Gene002568	Glycogenin	4	4	6.2	1643500
Gene004114	Eukaryotic initiation factor 5C	2	2	4.1	1639000
Gene008574	Putative uncharacterized protein	1	1	2.8	1638000	U
Gene013124	Putative uncharacterized protein	5	5	6.4	1614100
Gene016324	Putative uncharacterized protein	4	4	5.3	1583200
Gene015179	GL19411	4	4	3.7	1549500
Gene008381	Putative Uncharacterized protein	11	11	12.7	1543700
Gene008123	ADP-ribosylation factor GTPase-activating proteinputative	3	3	8.2	1516700
Gene014807	Aminopeptidase N-like protein	8	8	7.6	1495200
Gene002382	Putative uncharacterized protein	1	1	3.8	1485300	U
Gene002620	GI17660	3	3	6.2	1465800
Gene008974	Putative uncharacterized protein	6	6	5	1460800
Gene015992	AGAP011453-PA	3	3	5.1	1460500	U
Gene003934	Chitinase (Precursor)	3	3	6.2	1458900
Gene009565	Phosphatidylinositol transfer protein alpha isoform	8	8	29.4	1430100
Gene012569	Putative uncharacterized protein	3	3	5.9	1428500
Gene014401	Putative uncharacterized protein	2	2	2.9	1411300
Gene007134	Vesicle protein sorting-associated	1	1	2.4	1410500	U
Gene013612	NADH dehydrogenase-ubiquinone Fe-S protein 2	1	1	3	1400500	U
Gene000372	Putative uncharacterized protein	3	3	5.1	1388700
Gene014736	Arginine N-methyltransferase 1	2	2	5.1	1378000	U
Gene012629	Putative uncharacterized protein	2	2	5.3	1376600	U
Gene003693	Putative uncharacterized protein	7	7	5.9	1354600
Gene014681	Putative uncharacterized protein	12	12	8.2	1348600
Gene002887	Eukaryotic translation initiation factor 3 subunit E	3	3	7.9	1343900	U
Gene010671	Putative uncharacterized protein	2	2	5.2	1333500
Gene004256	AGAP007131-PA	2	2	6.4	1310500
Gene013969	Paralytic peptide binding protein 2	5	0	9.9	1297600	U
Gene014659	Putative Uncharacterized protein	30	30	16.9	1271300
Gene003051	Atlastin-2	11	11	15.7	1213600
Gene016326	Fibrillin-2	2	2	4.6	1189700	U
Gene000802	GM19865	2	2	4.7	1174600
Gene004453	WD repeat-containing protein 75	1	1	1.4	1156400	U
Gene004227	Putative uncharacterized protein	6	6	9.9	1155500
Gene001890	Dipeptidyl peptidase 4	2	2	4.8	1145600	U
Gene010487	Putative uncharacterized protein	1	1	3.7	1105200	U
Gene000331	Ras-related protein Rab-21	2	2	11	1103000
Gene014946	GE20109	6	6	11.5	1101000
Gene012717	SEC63 protein putative	4	4	6.2	1080300
Gene001639	Vesicle associated protein	3	3	4	1073500
Gene005925	Matrix metalloproteinase	2	2	4.8	1051100	U
Gene016493	Neuroglian	8	8	11.1	1049300
Gene011458	Putative Uncharacterized protein	21	21	15.9	1044700
Gene011608	Bombyx homolog of P-element somatic inhibitor	3	3	7.3	1039000
Gene008544	Glycyl-tRNA synthetase	4	4	5.2	1026600	U
Gene003634	Putative uncharacterized protein	1	1	1.4	1004600	U
Gene006682;Gene006362;Gene016360;Gene006708;Gene016302	DEAD box ATP-dependent RNA helicase-like protein	4	4	4.5	997590
Gene002363	Putative uncharacterized protein	1	1	2.2	970770	U
Gene004254;Gene004255	Beta-N-acetylglucosaminidase 2	5	5	9.3	957510	U
Gene002517	Putative uncharacterized protein	2	1	4.6	935740
Gene011068	Farnesyl diphosphate synthase 3	1	1	2.6	924900	U
Gene013840	Putative uncharacterized protein (Fragment)	6	6	9.4	921370
Gene014552	Flavin-dependent monooxygenase FMO1A	2	2	3.7	899730	U
Gene014428	Putative signal recognition particle 54 kDa protein	2	2	3.8	887320
Gene008345	Putative uncharacterized protein	4	4	7.9	863370	U
Gene008535	Delta-aminolevulinic acid dehydratase	3	3	2.7	848920
Gene001122	Fumarylacetoacetase	3	3	5.4	845670
Gene007586	Gem-associated protein putative	1	1	4.5	791240	U
Gene010387	AGAP001986-PA	2	2	3.9	757540
Gene007626	Putative uncharacterized protein GLEAN_07444	2	2	1.7	736300	U
Gene013035	Gamma-glutamyl phosphate reductase	2	2	2.9	704680	U
Gene015146	Putative uncharacterized protein	4	4	4.7	704510	U
Gene003331	Carboxylesterase	7	7	10.3	647940
Gene004686	GI21262	1	1	0.8	600140	U
Gene002404	Nodal modulator 2	3	3	2.9	552900
Gene002761	Tudor domain-containing protein 7	4	4	3.7	544360
Gene001348	Arylphorin subunit alpha	2	2	2.4	539940
Gene001255	Putative uncharacterized protein	1	1	1.9	515300	U
Gene004487	AP-2 complex subunit alpha	3	3	2.5	504810
Gene002683	Cullin-associated NEDD8-dissociated protein 1	2	2	1.4	499720	U
Gene010945	Transmembrane protein 214-A	4	4	5.4	499630
Gene010529	AGAP004742	15	15	15.2	484550	U
Gene001861	Fibronectin type-III domain-containing protein 3A putative	2	2	2.1	453050	U
Gene012577	Constitutive coactivator of PPAR-gamma-like protein 2	4	4	5.1	452730
Gene006848	Putative uncharacterized protein	1	1	0.8	450480	U
Gene011114	Uncharacterized protein LOC101745941	22	22	26.7	439180	U
Gene012952	Putative uncharacterized protein	2	2	0.9	355460	U
Gene000304	Peroxidasin	4	4	2.8	340190
Gene014800	Putative uncharacterized protein	1	1	0.9	338810	U
Gene001506	Target of rapamycin isoform 1	1	1	0.4	305060	U
Gene012099	Dynein heavy chain	9	9	3.1	293410
Gene010991	CG5756 isoform B	8	8	5.8	275240	U
Gene006178	Lupus la ribonucleoprotein	1	1	1	225730	U
Gene008638	Protein purity of essence	1	1	0.4	206950	U
Gene006950	Muscle-specific protein 300	17	17	1.7	112180
Gene003615	Putative uncharacterized protein	1	1	0.8	101550	U
Red colored proteins in column B are identified as cuticular protein.
* The proteins classified as unreliable are indicated by "U" in column G.
** Transcript levels (EST counts) were obtained from EST database of KAIKObase (https://sgp.dna.affrc.go.jp/KAIKObase/).
