# Supplementary material for: Lepidopteran wing scales contain abundant cross-linked film-forming histidine-rich cuticular proteins
Source: Commun Biol. 2021 Apr 22;4:491. doi: 10.1038/s42003-021-01996-4 (PMC8062583; doi:10.1038/s42003-021-01996-4)
Supplement: Supplementary file 7 — Supplementary Data 4 [file 42003_2021_1996_MOESM7_ESM.xls]

## Sheet: 工作表1
Supplementary Data 4. Proteins identified from P8-2 wing scales listed by iBAQ
ProteinID in Kaikobase	Description	No of identified Peptides	Unique peptides	Sequence coverage [%]	iBAQ P8_2	unreliable*	Trancripts level(EST count)**
Gene010997	BmorCPG31	7	7	24.8	19071000000		Wing145
Gene011414	Drosophila Retinin like protein	3	3	50.5	18172000000		Wg30; Phg:1
Gene003538	Hypothetical protein KGM	12	12	73.8	15260000000		Br380;Em:270;Tes110;Mp:40;Ep40;
Gene009269	Apolipophorin-3	23	23	73.7	6711900000		Em:240;Br:225;Ca45;Ph35;Ep25; Oc25;Wg15;
Gene000862	BmorCPCFC	5	5	79.8	5209800000		Wg34;An22,Mxg23;Ce8;Wg6;Ep3;
Gene015750	BmorCPR135	16	16	87.5	4322200000		Wg2
Gene001846	BmorCPR57	5	5	21.5	3655800000		Wing78
Gene012979	Bmor CPG41	3	3	27	3455300000		Wing155
Gene013570	Uncharacterized protein LOC101741978	9	9	73.6	2653200000		Wg67;Ep38;An18;Mxg17;Wd15;Em14; Ce8;Br4;
Gene011501;Gene011500	30kDa protein	16	9	60.9	1926800000		Br2; Tes1;Ep1
Gene000989	BmorCPH4	3	3	18.6	1549700000		An82;Mxg78;Cal66;Ce35;
Gene012506	BmorCPR91	4	3	42.5	1415600000		Wg115;Ep22;An4;Mxg4;
Gene011131	Chemosensory protein 10 isoform X1	6	6	47.7	1319700000		Wg23;An3;Em2;Tes1;
Gene010938	Sensory appendage protein 3	2	2	30.8	1298800000		Unkown
Gene010486	BmorCPG38	15	14	28.9	1294300000		Wg58;
Gene013248;Gene013247	BmorCPFL3-2	3	3	27.4	1096800000		Wg497; An 3; Ce17; Ep3
Gene016128	Cationic peptide CP8 precursor	3	3	41	1073300000		Br175;Mp40;Tes;38;
Gene015734	BmorCPR137	6	6	34.5	994010000		Wg39
Gene009536	BmorCPH30	7	7	84.3	943740000		Wg119;Mxg100;An101;Cal28;Ep7;
Gene012518	BmorCPR152	2	2	15.3	891820000		Wg27;
Gene005257;Gene005256	BmorCPLCP12	32	28	70.4	881780000		Wd149;Ep48;Ce16
Gene009992;Gene009993	Actin, cytoplasmic A3a	17	4	60.1	811020000		Mp46;Mg:42;Wg38;Wd37;Em22;Sg16;Cell:12;Ca:12;Phg:9;et al
Gene009460	Apha-tocopherol transfer protein-like	28	24	83.3	808460000		Wg48;Br2;
Gene011502;Gene011503	30K protein 1	14	7	50	738650000		Br2; Tes1;Ep1
Gene008647	BmorCPAP3-A2	12	12	55.2	721640000		Wg13;Br2;
Gene008225	Fibrohexamerin-like	6	6	24.6	676430000		Wg8;Tes3;
Gene011506;Gene011505;Gene010445	Low molecular 30 kDa lipoprotein PBMHP-6 precursor	11	10	53.9	662220000		Br255;Mp40;Tes15;Wd5;
Gene002358	Adenylate cyclase, terminal-differentiation specific-like	22	22	68.7	655270000
Gene009982	BmorCPR74	6	6	52.7	616280000		Wg140;
Gene012517	Putative Uncharacterized protein	9	9	53.8	555940000
Gene008643	Gasp protein	15	15	84.7	545880000
Gene015189	Apolipophorins isoform X2	191	191	61.3	504060000
Gene013165	BmorCPF	2	2	28.3	496230000		wing500
Gene012515	BmorCPR82	3	3	34.2	488890000		Wg17;Em2;
Gene008646	BmorCPAP3-D1	8	8	55.3	480550000
Gene011870	BmorCPG20	3	3	44.7	480300000		Wg48;Ep26
Gene004306	BmorCPT3	5	4	26.1	478840000		Ep160;Wg99;Wd15;
Gene011496	30K protein 7	20	3	78	463470000
Gene013404	Thymosin isoform 1	12	12	68.8	459660000
Gene010574	RNA-binding protein EWS-like	5	5	21.6	458640000		Wg38,
Gene005881	Acyl-CoA-binding protein homolog	5	5	48.4	448740000
Gene012424	27 kDa glycoprotein precursor	13	13	61.2	447360000
Gene010075	Chemosensory protein	2	2	19.8	428400000
Gene011789	Lupus la ribonucleoprotein	5	5	28.5	423200000
Gene008014	BmorCPAP1-A	8	8	77	416050000
Gene005255	BmorCPLCP11	40	34	77.7	415950000		Wd415;Wg40,Ep40;Ce25;
Gene010483	BmorCPH42	11	11	41.4	409590000		Wg90;Ep15;Ov10;
Gene000093	Tubulin alpha-1 chain	16	11	44.2	397940000
Gene011504	Low molecular 30 kDa lipoprotein PBMHPC-21	13	6	50.6	389570000
Gene010947	Chymotrypsin inhibitor CI-8A	23	23	55.9	372620000
Gene009737	Ribosomal protein P2	6	6	61.6	358710000
Gene003032;Gene008985	Elongation factor 1 alpha	26	26	60.3	351220000
Gene015758	BmorCPCFC	7	7	58.4	350570000
Gene010123	BmYellow-e protein	10	10	35.6	349780000
Gene012510	BmorCPR87	4	2	42	316830000
Gene005817	Transposase for insertion sequence element	1	1	7.9	310960000	U
Gene000267	Chitinase-like protein EN03	21	21	63.4	299490000
Gene012939	Superoxide dismutase	8	8	86.4	279970000
Gene015342	Vitellogenin	66	66	41	269020000
Gene005878	Time interval measuring enzyme-esterase A4; K04565 superoxide dismutase, Cu-Zn family	6	6	47.7	259670000
Gene011139	Chemosensory protein 7 precurso	6	6	45.9	246350000
Gene005137	Cyclophilin-like protein	8	8	67.3	245600000
Gene012516	BmorCPR81	9	9	44.4	238990000
Gene011130	Chemosensory protein 4 precursor	8	8	57.4	238110000
Gene016530	General odorant-binding protein 83a-like	8	5	61	236310000
Gene016146	Cellular retinoic acid binding protein	5	5	44.3	235030000
Gene013257	Endochitinase A1-like	16	16	36.9	233450000
Gene013114	Proline-rich extensin-like protein EPR1	19	19	45	231800000
Gene003925	BmorCPR73	6	6	53.4	228630000		Wg415;
Gene006929	BmorCPH28	28	28	68	224090000
Gene010877	BmorCPR15	5	5	24.3	219100000
Gene007300;Gene012134	Ribosomal protein L40	5	1	41.1	211570000
Gene012875	BmorCPR78	10	10	68.9	207690000
Gene003664	Glutathione S-transferase delta 2	11	11	58.8	205980000
Gene010902	Glucose dehydrogenase [FAD, quinone]-like isoform X2	18	18	29.2	195100000
Gene009847	Epsilon protein，tyrosine 3-monooxygenase/tryptophan 5-monooxygenase activation protein epsilon polypeptide	16	13	64.1	189880000
Gene002670	14-3-3 protein zeta	12	9	47	187920000
Gene016022	Antitrypsin isoform 1 precursor	14	14	33.7	186430000
Gene005267	Heat shock cognate protein	33	25	56.1	185190000
Gene001498	Voltage-dependent anion-selective channel isoform X1	16	16	49.1	184550000
Gene008726;Gene008725	Abnormal wing disc-like protein	9	9	74.7	183580000
Gene014133	BmorCPR48	21	21	80.4	180930000		Wg54
Gene003084;Gene003083	Alpha-crystallin B chain-like	7	7	26.6	170710000
Gene013308	Odorant binding protein	8	8	42.5	169780000
Gene008534	Heat shock protein 70-3	34	29	55.2	166000000
Gene012467	BmorCPR128	8	8	75.2	165840000		Wg17;
Gene015743	BmorCPR136	10	10	65.4	165810000
Gene013848	Actin-depolymerizing factor	11	11	75	165000000
Gene004990;Gene004995;Gene004994	Transporting ATP synthase beta subunit isoform 2	20	20	53.6	164820000
Gene011810;Gene011809;Gene009218;Gene011808;Gene015291	Beta-tubulin	20	10	59.1	164560000
Gene003606	37-kDa protease precursor	10	10	34.7	161580000
Gene013327	Transferrin precursor	34	34	55.9	155760000
Gene008648	BmorCPAP3-A1	8	8	50.5	150880000
Gene007442	Nonmuscle myosin essential light chain	8	8	49	149640000
Gene006479	Protein disulfide isomerase precursor	22	22	52.2	149130000
Gene015220;Gene012387	Calreticulin	20	20	58.3	141960000
Gene015381;Gene015380	Heat shock protein 83	34	33	47.8	134550000
Gene008612	Chondroitin proteoglycan-2-lik	7	7	26.9	134160000
Gene003746	Uncharacterized protein LOC101741477	11	11	52.1	130740000		Wg4;
Gene001867	Immune-related protein 2 precursor	7	7	54.8	129850000
Gene009702	Phenoloxidase subunit 2 precursor	26	25	38.1	128720000
Gene001108	Putative uncharacterized protein	1	1	10.6	127150000	U
Gene000210	FK506-binding protein precursor	14	14	69	125990000
Gene009141	Ribosomal protein P1	2	2	21.4	124900000
Gene010579	BmorCPG9	8	8	50.2	124500000		Wg40;Ce12;Ep5;Sg4;Ov3;
Gene014180	Myb-like protein J	14	14	26.7	124050000
Gene016764;Gene016763	Heat shock protein hsp20.1	14	12	79.2	122730000
Gene007534	Serine protease	2	2	9	122280000
Gene002585	Farnesoic acid O-methyltransferase	5	5	20.5	121950000
Gene009286	Uncharacterized protein LOC101743840	10	10	46.7	120100000
Gene009890	Myosin heavy chain, non-muscle	21	21	42.8	118110000
Gene010823	Promoting protein precursor	6	6	37	113320000
Gene011126	Chemosensory protein 5 precursor	5	5	36.8	113270000
Gene012469	BmorCPR126	5	5	47.9	112090000		Ep6;Wg5;An1;Mxg1;Em1;
Gene011137	Chemosensory protein 6 precursor	6	6	43.7	111460000
Gene011675	Salivary cysteine-rich peptide precursor	6	6	54.1	109350000
Gene002119	Profilin protein	8	8	79.4	108700000
Gene003030	Protein disulfide-isomerase like protein ERp57 precursor	26	26	51.3	106890000
Gene003708	Unknown secreted protein	4	4	15.4	105990000
Gene010482	Ribosomal protein L40	3	3	12.5	101590000
Gene001572	Glutathione S-transferase sigma 2	14	14	65.2	97516000
Gene009244	Thiol peroxiredoxin isoform X1	11	10	61	96830000
Gene015052	Vacuolar ATPase B subunit	15	15	34.2	96327000
Gene011566	Ribosomal protein S12	6	6	58.3	95691000
Gene014236	Mitochondrial ATP synthase coupling factor	3	3	35.8	94781000
Gene003922	BmorCPR71	4	4	28.2	94675000
Gene005819	GL13557	1	1	17.8	92265000	U
Gene013315	Uncharacterized protein LOC101740613	4	4	36.2	91449000
Gene000378	Catalase	25	25	51.3	88167000
Gene010171	BCP inhibitor precursor	5	5	43.8	86131000
Gene006270	Peroxidase-like	18	18	29.8	84526000
Gene003953	Annexin IX isoform B	18	17	59.1	84335000
Gene011494;Gene011495	30K protein 3	14	4	56.5	84276000
Gene003472	Putative uncharacterized protein	25	25	49.4	82219000
Gene014462	ML-domain containing secreted protein	2	2	23.7	81142000
Gene012647	BmorCPR37	2	2	12.5	79124000
Gene010979	ATP synthase	22	22	37.8	78924000
Gene005354	Apolipophorin-III precursor	23	23	40.4	77382000
Gene011998	Chemosensory protein 16 precursor	3	3	25.5	76581000
Gene010239	Transgelin	9	9	57.4	76293000
Gene009137	Fibrous sHeath CABYR-binding protein-like	21	21	24.6	75609000
Gene013425	Cathepsin D precursor	5	5	21.1	71413000
Gene011731	Cytochrome c oxidase polypeptide Vb	5	5	47.5	71124000
Gene013773;Gene013772	Thioredoxin-like protein	3	3	26.4	69751000
Gene009457	Aldo-keto reductase AKR2E4（regulation of the important molting hormone ecdysone）	8	8	21.2	69328000
Gene012650	BmorCPR34	5	5	25.1	69279000
Gene013950	Lysosomal thiol reductase	10	10	47.1	68097000
Gene002332	Proteasome beta-subunit	6	6	31.4	67937000
Gene013230	Hemolymph juvenile hormone binding protein	5	5	29.2	67492000
Gene005356	Hemocytin	21	21	30.3	67151000
Gene001614	GLEAN_07945	2	2	12.2	66932000
Gene012179	Tropomyosin isoform X9	12	12	24.7	66883000
Gene016492	Uncharacterized protein LOC101742613	5	5	20.3	65986000
Gene006751;Gene006750	10 kDa Heat shock protein, mitochondrial	8	8	69.9	65068000
Gene011524	Microvitellogenin-like isoform X2	9	9	29.9	64576000
Gene006661	Cuticular protein hypothetical 21 precursor	1	1	14.8	64103000	U
Gene014050	Clip domain serine protease 11 precursor	10	10	22.1	64095000
Gene001260	GK22025	2	2	22.7	64054000
Gene011491	30K lipoprotein	6	2	24.2	63692000
Gene016275	Peroxiredoxin	6	6	42.6	63130000
Gene009291	Pro-phenol oxidase	12	10	31.4	61087000
Gene003918	BmorCPR69	3	3	26.5	60725000
Gene011336	Translation elongation factor 2	30	30	37.6	59643000
Gene007239	Uncharacterized protein LOC100500745	3	3	33.6	59523000
Gene001235	Translation initiation factor 5A	8	8	43.8	58079000
Gene003688	Endonuclease and reverse transcriptase-like protein	1	1	6.5	58035000	U
Gene011652	FK506-binding protein	3	3	38.9	57950000
Gene015486	BmorCPR133	12	12	72.3	57712000		Wg14;Ce1;Cal1;Wd1;Ov2;
Gene006360	Chemosensory protein 4 precursor	8	8	57.5	57185000
Gene006783	Tyrosine-protein phosphatase Lar	5	5	31	56844000
Gene009128	Protein takeout-like	6	6	20.1	56331000
Gene002633;Gene002634	Antennal binding protein precursor	6	5	43.8	56046000
Gene004645	Perilipin-4 isoform X2	42	42	60.2	54890000
Gene015286	Heat shock protein 20.8	10	2	49.5	54503000
Gene010473	Indole-3-acetaldehyde oxidase-like	28	28	24.8	53112000
Gene012921	Collagen alpha-2(I) chain-like	10	10	47.1	51835000
Gene002882	Tumor protein D54	5	5	18.3	50423000
Gene015209	Tubulin alpha chain	6	1	26.1	49992000
Gene011499;Gene011498	low molecular 30 kDa lipoprotein	13	13	56.1	49984000
Gene011094	Proteasome subunit alpha type-4	7	7	28.4	49832000
Gene013422	Pibroinase precursor	11	11	32.6	49731000
Gene001874	Lectin 4 C-type lectin	2	2	14.9	49599000
Gene004107	Putative protease inhibitor 4	2	2	20.6	49428000
Gene009889	Myosin heavy chain, non-muscle	3	3	35.3	49018000
Gene008516;Gene008515	Putative uncharacterized protein (Fragment)	2	2	23	46879000
Gene010116;Gene010115	Protein yellow-like	8	8	21.3	46855000
Gene014966	Methenyltetrahydrofolate synthase domain-containing protein	16	16	36.3	46349000
Gene015589	Uncharacterized protein LOC101746322	5	5	59.6	46245000
Gene007948	Cocoonase	8	8	32.7	46240000
Gene011791	Homologue of Sarcophaga 26 29kDa proteinase	9	9	17.5	45855000
Gene009198	Ribosomal protein P0	11	11	41.1	45745000
Gene009749	BmorCPR56	7	7	47.5	45558000
Gene016461	Basigin	6	6	26.8	45534000
Gene010800	Vacuolar ATP synthase catalytic subunit A	25	25	47.2	45367000
Gene004748	Titin	19	19	43.8	44301000
Gene013273	Kazal-type proteinase inhibitor precursor	4	4	49	44191000
Gene007050	Saposin-like protein	16	8	14.7	44133000
Gene010153	Cathepsin B	7	7	20.5	44055000
Gene006390	Ribosomal protein S28	3	3	44.6	41874000
Gene015283	Heat shock protein hsp 19.9	12	7	61	41205000
Gene005978	Putative Uncharacterized protein	2	2	26.1	40090000
Gene007377	Repressor splicing factor 1 isoform X1	3	3	28.1	39957000
Gene009948	Mesencephalic astrocyte-derived neurotrophic factor homolog	10	10	45.1	39379000
Gene007735	Transaldolase	8	8	26.8	39377000
Gene011023	Vesicle amine transport protein	21	21	54.2	38662000
Gene001970	Very low-density lipoprotein receptor isoform 1 precursor/ chitin deacetylase 1	18	18	38.1	38312000
Gene010184	Yellow-b	9	9	22.8	37822000
Gene006873	Proteasome subunit alpha type 6-A	11	11	41.5	37730000
Gene011066	GTP-binding protein RAB2 isoform X1	4	4	21.5	37223000	U
Gene011280	Transitional endoplasmic reticulum ATPase TER94	29	29	44	36501000
Gene002664	Ubiquitin carboxy-terminal hydrolase	8	8	41.3	36380000
Gene004543	Enolase	12	12	33.5	36271000
Gene012471	BmorCPR150	4	4	39.2	36113000
Gene000411	Probable medium-chain specific acyl-CoA dehydrogenase, mitochondrial isoform X1	16	16	45.9	35833000
Gene011412	Vacuolar ATP synthase subunit G	3	3	27.4	35821000
Gene001320	Uncharacterized protein LOC101743420	5	5	48.8	35564000
Gene005355	Hemocytin	34	34	33	35328000
Gene011129	Chemosensory protein 1 precursor	4	4	34.1	34826000
Gene010727	Arylalkylamine N-acetyltransferase	8	8	34.6	34419000
Gene015317	Transcriptional activator protein Pur-alpha isoform X1	9	9	41.6	34128000
Gene011110	Peptidylprolyl isomerase B precursor	10	10	60	33736000
Gene011485;Gene011484	low molecular mass 30 kDa lipoprotein 21G1-like precursor	8	8	36.6	33496000
Gene004616	Mobility group protein 1B	4	4	32.8	33315000
Gene003157;Gene003156	Heat shock protein 25.4 precursor	6	6	29.6	33230000
Gene005276	Moesin/ezrin/radixin homolog 1	19	19	27	33151000
Gene008165	Alpha-N-acetylgalactosaminidase-like	9	9	23	32961000
Gene008850	Cytosolic non-specific dipeptidase	15	15	35.7	32663000
Gene011277	Ninjurin-1	5	5	22.2	31607000
Gene009759	Phosphatidylethanolamine binding protein isoform 2	5	2	23.6	31468000
Gene003195	Bmsqd-2	4	4	16.6	31329000
Gene008420	Ribosomal protein S3	14	14	56	31056000
Gene008028	Clathrin light chain isoform X2	7	7	28	31055000
Gene007178	H+ transporting ATP synthase delta subunit	5	5	26.1	30896000
Gene004762	Actin muscle-type A2	15	2	51.1	30722000
Gene001176;Gene001175	60 kDa Heat shock protein, mitochondrial-like	20	20	41.8	30591000
Gene010117	Yellow-12	8	8	23.5	30545000
Gene001286	Glyceraldehyde-3-phosphate dehydrogenase	13	13	40.7	30427000
Gene002847	Putative serine protease-like protein 2	5	5	15.5	30319000
Gene004582	Uncharacterized protein LOC778506 isoform X1	19	19	70.2	30261000
Gene009449	Fructose 1,6-bisphosphate aldolase	14	14	41.8	30181000
Gene012995	Aminoacylase	6	2	15.8	30061000
Gene011814;Gene016299	Transketolase	17	17	30.9	29511000
Gene009125	Putative	3	3	14.3	29447000
Gene002533;Gene002532	Mitochondrial-processing peptidase subunit beta-like	14	14	31.7	29178000
Gene006093	Gelsolin-like	12	12	34.4	28637000
Gene012328	Endoplasmin-like precursor	26	25	35.1	28400000
Gene009250	Ribosomal protein L35A	9	9	55.1	28344000
Gene007782	Muscle LIM protein	4	4	10.9	28082000
Gene013311	Catalase-like	10	10	20.6	26726000
Gene001512	Centromere-associated protein E	14	14	26.4	26673000
Gene013392	Uncharacterized protein LOC101744811	4	4	29.5	26530000
Gene003744	Hematological and neurological expressed 1 protein-like	5	5	61.1	26336000
Gene011143	BmorCPG35	3	3	15.2	26074000
Gene016520	Fibrillin-like protein	3	3	6.4	25963000
Gene001252	Receptor for activated protein kinase C RACK 1 isoform 1	14	14	56.7	25850000
Gene010623	Proteasome alpha 3 subunit	10	10	35.3	25526000
Gene016820;Gene016795;Gene016568;Gene001015;Gene001014;Gene016563;Gene016567	Neurofilament heavy polypeptide-like	6	6	50.5	25411000
Gene002085	Hydroxyacyl-coenzyme A dehydrogenase	25	25	38.6	25197000
Gene009033	Inter-alpha-trypsin inhibitor heavy chain H4-like isoform X1	9	9	24.3	24972000
Gene007306	FK506-binding protein 4	14	14	55.7	24822000
Gene007776	Heat shock protein hsp21.4	5	5	27.8	24751000
Gene014062	ADP/ATP translocase	16	16	46	24604000
Gene010982	Ras-like GTP-binding protein Rho1 isoform X1	5	5	26	24553000
Gene010603	Hypothetical protein KGM_06525	3	3	10.2	24402000
Gene001983	Carnitine O-acetyltransferase-like	17	17	26.8	24297000
Gene009561	Myosin light polypeptide 9 isoform 1	3	3	17.3	24237000
Gene001495	Elongation factor 1-beta&apos	9	9	44.1	24078000
Gene005499	Cytosolic juvenile hormone binding protein 36kDa subunit	7	7	26.4	23953000
Gene011493	Low molecular 30 kDa lipoprotein PBMHP-12 OS	20	4	78.9	23848000
Gene003140	Cytochrome c oxidase subunit Va	5	5	30.5	23683000
Gene008248	Proteasome subunit alpha type-1 isoform X2	12	12	47.5	23670000
Gene009293	Prophenoloxidase-1	23	20	35	23557000
Gene005756;Gene005755	Isocitrate dehydrogenase	18	17	37.5	23429000
Gene007039	Cytosolic malate dehydrogenase	17	17	54.4	22754000
Gene008213	Nucleosome assembly protein isoform 1	11	11	36.2	22611000
Gene001581	Sterol carrier protein x	8	8	19.2	22611000
Gene014955	Lipopolysaccharide binding protein (Precursor)	6	3	18.9	22277000
Gene011745	26S protease regulatory subunit 8	14	13	38.2	21554000
Gene011063	Peroxisomal multifunctional enzyme type 2	14	14	35.1	21550000
Gene002943	Ubiquinol-cytochrome C reductase complex 14kD subunit	3	3	21.4	21434000
Gene006778	Small nuclear ribonucleoprotein protein F	4	4	44.3	21303000
Gene010573	Proteophosphoglycan 5	6	6	15.1	21189000
Gene002866	Adenylyl cyclase-associated protein 1 isoform X1	16	16	34.2	21131000
Gene000891	Nascent polypeptide associated complex protein alpha subunit	4	4	26.8	21127000
Gene016039	40S Ribosomal protein SA	5	5	15.7	20912000
Gene007135	Uncharacterized protein LOC101746257	7	7	20.4	20482000
Gene015377	Heat shock protein 70	5	0	9.2	20402000
Gene011751	Fatty acid beta-oxidation complex subunit beta	10	10	19.9	20401000
Gene000326	Glutamine synthetase 2 cytoplasmic-like isoform X1	8	8	20.6	20311000
Gene011594	Ribosomal protein S7	6	6	26.8	20056000
Gene000285	Triosephosphate isomerase	8	8	34.7	19945000
Gene001222	Fumarylacetoacetase	11	11	27.7	19719000
Gene010701	Glutaredoxin	2	2	19.2	19631000	U
Gene011713	Prolow-density lipoprotein receptor-related protein 1-like	20	20	39	19231000
Gene006527	Glutathione S-transferase omega 1	6	6	24	18899000
Gene013131	C-Myc-binding protein	4	4	51.7	18819000
Gene011878;Gene007672	Ribosomal protein S10	7	7	38.1	18818000
Gene005880	Superoxide dismutase [Cu-Zn]	4	4	15.7	18677000
Gene013292	Ubiquitin-like protein SMT3	4	4	42.9	18382000
Gene003198	Secreted protein acidic and rich in cysteine	7	7	27.8	18170000
Gene002232	Proteasome beta-subunit	7	7	30.5	18139000
Gene010785	Elongation factor 1 gamma	18	18	33.3	18101000
Gene004357	BmorCPH5	4	4	43.9	18079000
Gene012766	SH3 domain-binding glutamic acid-rich protein homolog	9	9	38.8	17810000
Gene009790	Phosphoglycerate mutase	4	4	16.9	17762000
Gene000313	Citrate synthase	8	8	19.1	17633000
Gene001969	Uncharacterized protein LOC101740647	16	16	29.3	17406000
Gene001322	Unknown secreted protein	2	2	14.8	17294000
Gene014830;Gene014829	Transcription factor BTF3 homolog 4	5	5	23	17104000
Gene015524	Proteasome zeta subunit	6	6	26.7	17090000
Gene007196	Hsc70-interacting protein-like	8	8	24.9	16998000
Gene009697	Chaperonin subunit 6a zeta	18	18	40.1	16821000
Gene014183	T-complex protein 1 subunit eta	25	25	55	16808000
Gene007908	Yellow protein	10	10	23.5	16380000
Gene016817;Gene016562;Gene016561;Gene016560;Gene016558	Histone H2A	4	2	41.9	16362000
Gene002915	Uncharacterized protein LOC101744379 isoform X2	7	7	49.8	16097000
Gene002523	ATPase inhibitor-like protein	6	6	10.9	15947000
Gene003418	KGM_19465	4	4	14.6	15903000
Gene014275	26S protease regulatory subunit 6A	13	12	33.6	15831000
Gene001159	3-hydroxyacyl-CoA dehydrogenase	11	11	29.4	15605000
Gene012836	ADP-ribosylation factor-like protein	3	3	17.1	15157000
Gene004473	Uncharacterized protein LOC105667360	6	4	35.7	15115000
Gene003921	BmorCPR70	4	3	31.4	15115000
Gene016513	Electron transfer flavoprotein subunit alpha, mitochondrial	13	13	38.8	14870000
Gene009949	Putative ATP synthase subunit f, mitochondrial	3	3	34.6	14757000
Gene014365	Electron-transfer-flavoprotein beta polypeptide	9	9	42.7	14724000
Gene005311	Uncharacterized protein LOC105842214	23	23	23.8	14682000
Gene009937	Probable enoyl-CoA hydratase, mitochondrial	12	12	41.9	14427000
Gene013997	Ferritin	3	3	13.9	14234000
Gene003134	Neuroglian	6	6	20.9	14215000
Gene015371	Heterotrimeric guanine nucleotide-binding protein beta subunit isoform X1	8	8	27.4	14200000
Gene015913	Proteasome 25 kDa subunit	5	5	22.6	14005000
Gene008673	Eukaryotic translation initiation factor 3 subunit I	9	9	31.6	13889000
Gene007081	Mitochondrial aldehyde dehydrogenase	11	11	24.8	13887000
Gene016155	Very long-chain specific acyl-CoA dehydrogenase, mitochondrial	18	18	30.1	13676000
Gene003916	BmorCPR68	4	3	21.2	13585000
Gene006086	Multiple coagulation factor deficiency protein 2 homolog isoform X1	7	7	36.4	13317000
Gene000890	T-complex protein 1 subunit epsilon	21	21	42.1	13291000
Gene010752;Gene010751	Mitochondrial prohibitin complex protein 2	12	12	40.1	13290000
Gene002580	Putative uncharacterized protein	2	2	29.8	13217000
Gene009556	Metalloendopeptidase	4	4	11.7	13154000
Gene001036	Aldo-keto reductase	2	2	10	13107000
Gene010493	26S proteasome non-ATPase regulatory subunit 1	8	8	23.9	13097000
Gene002848	Putative uncharacterized protein	1	1	10.5	13086000	U
Gene009334;Gene003974	Succinyl-CoA ligase [ADP/GDP-forming]	8	8	23.3	13033000
Gene011276;Gene011275	Dihydropteridine reductase	7	7	26.1	12756000
Gene010664	26S protease regulatory subunit 6B	14	14	35.9	12738000
Gene016564	Histone H1-like isoform X2	10	10	46.1	12723000
Gene009150	Uncharacterized protein LOC101746276	16	16	44.3	12713000		Wg27; Wd4;Ce3
Gene005248	BmAcer protein	12	12	17.8	12435000
Gene004878	Inorganic pyrophosphatase	10	10	28.7	12341000
Gene003006	Putative serine protease K12H4.7	7	7	15.5	12323000
Gene014260;Gene004038	Putative uncharacterized protein	3	3	17.1	12240000
Gene009667	Putative uncharacterized protein	1	1	5.6	12228000	U
Gene013604	40S ribosomal protein S3a	13	13	47.1	12158000
Gene011341	Zinc finger protein isoform X1	5	5	37.8	12123000
Gene001080	Aldo-keto reductase	6	6	16.2	12118000
Gene007773	Chaperonin containing t-complex polypeptide 1 beta subunit	19	19	40.5	12104000
Gene008016	DNA supercoiling factor precursor	7	7	25.5	12033000
Gene006709	Ribosomal protein L14	6	6	33.3	12032000
Gene013309	Uncharacterized protein LOC101740473	3	3	22.6	11984000
Gene005486	Putative uncharacterized protein	2	2	4.2	11980000
Gene010641	Proteasome subunit beta type	3	3	9.8	11974000
Gene013998;Gene002149	Ferritin isoform 1	3	3	12.2	11973000
Gene010402	BmorCPG3	2	2	17.9	11962000
Gene012521	BmorCPR79	7	6	23.3	11919000
Gene001700	Putative uncharacterized protein	4	4	8	11827000
Gene004102	Actin-interacting protein 1	16	16	31.9	11802000
Gene016244	Serine proteinase-like protein	5	5	11.5	11796000
Gene006943	Hsp90-organizing protein HOP	13	13	25.7	11760000
Gene005353	Hemocytin	6	6	8.9	11673000
Gene012898	40S Ribosomal protein S4	12	12	39.9	11594000
Gene005377	Plasminogen activator inhibitor 1 RNA-binding protein-like	11	11	26.7	11483000
Gene000812	Putative uncharacterized protein	3	3	6.7	11376000
Gene014645	Maltase 1	7	7	12.9	11315000
Gene015805	28 kDa heat- and acid-stable phosphoprotein-like	3	3	23.8	11309000
Gene013173	K09228 KRAB domain-containing zinc finger protein	11	11	27.3	11245000
Gene012005	Ribosomal protein S6	7	7	25.7	11107000
Gene012170	Mitochondrial aldehyde dehydrogenase	9	9	20.1	11075000
Gene002758	Ribosomal protein L13	9	9	34.5	11009000
Gene002098	V-type proton ATPase subunit d	3	3	8	10929000
Gene012196	Proteasome subunit beta type	3	3	9.3	10884000
Gene005675	Kinesin heavy chain	37	37	39.8	10878000
Gene005466	Laccase 2 precursor	18	17	25.5	10873000
Gene011915	HnRNPA/B-like 28	5	5	25.8	10768000
Gene015591	Putative fatbody protein 3Rev-G1	1	1	11.9	10749000	U
Gene005792	Nuclear transport factor 2	2	2	11.5	10744000
Gene009560	Glucose oxidase	7	6	11.6	10688000
Gene015466	H+ transporting ATP synthase gamma subunit	8	8	27.4	10643000
Gene007775	Synaptobrevin-1-like	3	3	27.5	10549000
Gene002770	Elongation factor 1 delta	8	8	32.8	10499000
Gene012545	Dihydrolipoyl dehydrogenase	9	9	17.9	10498000
Gene012651	BmorCPR33	3	3	28.3	10369000
Gene007259	Chaperonin subunit 4 delta	17	17	32.8	10319000
Gene002192	Proteasome subunit beta 7	7	7	26.1	10294000
Gene015250	Dihydropyrimidinase isoform X1	8	8	24.8	10289000
Gene002118	Eukaryotic translation initiation factor 4A	17	16	41.7	10233000
Gene013296	Glutathione peroxidase	5	5	33.3	10191000
Gene002503	Protein disulfide-isomerase A6	13	13	31.1	10095000
Gene011316	Eukaryotic translation initiation factor 3	8	8	31.1	10033000
Gene002559	Prolyl endopeptidase	4	4	24.3	10010000
Gene010292	Putative Uncharacterized protein	12	12	19.5	9928600
Gene012359	Limpet isoform D	8	8	16.7	9914800
Gene006437	Cytochrome c1	5	5	17.2	9810500
Gene009112	40S Ribosomal protein S8	5	5	29.3	9808500
Gene011843	Putative uncharacterized protein	4	4	16.7	9807100
Gene007974	Rab proteins geranylgeranyltransferase component A 2	19	19	45.1	9796900
Gene011114	Uncharacterized protein LOC101745941	22	22	26.7	9782100
Gene009340	Ribosomal protein L6 isoform X1	10	10	29.3	9770800
Gene005862	Tetraspanin E	2	2	12.7	9650000	U
Gene010529	AGAP004742	15	15	15.2	9635200
Gene005022	Glucosinolate sulphatase	4	4	10.9	9610500
Gene014101;Gene014102	Sui1	2	2	21.8	9548700
Gene003942	Vacuolar ATP synthase subunit E	1	1	12.2	9511700	U
Gene003343	Malate dehydrogenase isoform X1	12	12	20.6	9471300
Gene010293	Ribosomal protein L22	4	4	38.1	9359900
Gene003645;Gene003644	Ras protein	6	6	35.3	9335800
Gene003050	Ras small monomeric GTPase Rab6	6	6	29.2	9325000
Gene000961	Chymotrypsin inhibitor SCI-III precursor	3	3	40.7	9222700
Gene011115	Thioredoxin domain-containing protein 2	37	37	32.9	9172100
Gene005158	CDGSH iron-sulfur domain-containing protein 2 homolog	4	4	35.6	9166300
Gene003632	Heterogeneous nuclear ribonucleoprotein Q-like	11	11	36.6	9119100
Gene005169	Proliferation-associated protein 2G4	12	12	32.5	9051800
Gene005647;Gene005646	Nuclear excision repair protein Rad23	4	4	18.8	9027200
Gene008954	NADPH-specific isocitrate dehydrogenase	11	10	29.9	9005000
Gene003627	T-complex protein 1 subunit alpha	16	16	30.8	8969700
Gene009369	Malate dehydrogenase, mitochondrial	7	7	21.1	8958800
Gene004708	Annexin isoform X6	10	10	28.8	8914600
Gene015731	Protein bicaudal D	3	3	27.3	8907400
Gene008477	ABC transporter, ATP-binding protein	9	9	42.7	8882600
Gene002930	lamin-C-like	29	29	44.7	8791800
Gene015627	AGAP005312-PA	2	2	22.5	8714200
Gene015744	Putative acetyl transferase	15	15	46.5	8712500
Gene012350	MRNA cap-binding protein eIF4E	6	6	31.4	8654200
Gene005206	Pyruvate kinase	10	10	26.2	8617000
Gene013287	Putative uncharacterized protein	3	3	13.6	8570900
Gene006918;Gene002124;Gene002123	Ribosomal protein L36A	4	4	29.8	8565700
Gene005393	Thioredoxin-like protein	2	2	13.5	8469400
Gene007734	Heat shock 70 kDa protein 4L	14	14	19.5	8396600
Gene004710	Mitochondrial matrix protein p32	5	5	23.4	8372300
Gene012417	Calcyphosin-like protein	6	6	26.7	8370100
Gene005406	Carboxypeptidase	4	4	16.7	8350000
Gene008296	Ribosomal protein L28	4	4	22.3	8337800	U
Gene009690	Putative uncharacterized protein	8	8	15	8323200
Gene000306	Failed axon connections isoform X2	13	13	40.9	8301600
Gene014419	Peroxisome biogenesis protein 6	4	4	32.8	8301400
Gene008931	Glycerophosphoryl diester phosphodiesterase	2	2	5.9	8283300
Gene012444;Gene000933	Ribosomal protein	6	6	51.4	8234300
Gene012513;Gene012504	BmorCPR84	2	1	14.1	8073700
Gene007988	Rab GDP dissociation inhibitor alpha	10	10	25.1	7943700
Gene006586	TPPP family protein CG4893	3	3	13.7	7942700
Gene014148	H+ transporting ATP synthase subunite	2	2	21.2	7886100
Gene004945	Signal recognition particle 19 kDa protein	3	3	30.4	7835000
Gene007415	Chitooligosaccharidolytic beta-N-acetylglucosaminidase	6	6	10.7	7806300
Gene010460	Kinesin light chain isoform X4	13	13	30.1	7760300
Gene007002	Lysozyme; 1,4-beta-N-acetylmuramidase;	7	7	51.8	7757600
Gene011827	Protein 4.1 homolog	46	46	28.4	7735500
Gene008640	Thioredoxin	4	4	18.1	7719300
Gene011937	60S Ribosomal protein L17	8	8	34.8	7708300
Gene013312	Catalase	6	6	12.9	7698000
Gene009877	Putative Uncharacterized protein	6	6	11.5	7694200
Gene001838	Proteasome 26S non-ATPase subunit 7	6	6	23	7606200
Gene014821	Peripheral-type benzodiazepine receptor	2	2	8.9	7494700
Gene000885	Protein CDV3 homolog	6	6	31.3	7446300
Gene013454	DJ-1 beta isoform X1	6	6	33.8	7412200
Gene011811	Ribosomal protein S20	3	3	29.3	7410500
Gene003373	Probable prefoldin subunit 6	5	5	40	7340100
Gene014659	Putative Uncharacterized protein	30	30	16.9	7292900
Gene012163	T-complex protein 1 subunit gamma	19	19	35.6	7292300
Gene010861	26S proteasome non-ATPase regulatory subunit 8	6	6	22.4	7272400
Gene001417	AGAP010429	11	11	17.3	7227700
Gene004138	ATP synthase	7	7	24.7	7210300
Gene015522	BmorCPLCP3	31	30	66.2	7145300	Wd298;Wg41;36Ce;Ep15
Gene016722	NSFL1 cofactor p47	6	6	21.3	7110000
Gene001385	26S proteasome non-ATPase regulatory subunit 14	6	6	20.9	7094000
Gene002721	Septin	8	8	18.7	7078700
Gene009443	Bleomycin hydrolase	8	8	24	7068800
Gene013132	H+ transporting ATP synthase O subunit isoform 1	5	5	21.1	7057000
Gene010647	Probable methylmalonate-semialdehyde dehydrogenase	5	5	11.1	7055000
Gene016470	Putative uncharacterized protein	2	2	18	7010700
Gene003447	Glutamate dehydrogenase	16	16	30.1	6935600
Gene016389	Hydroxypyruvate isomerase	5	5	20.8	6903200
Gene005468	Laccase-like multicopper oxidase 2 isoform B	7	6	24.4	6859100	U
Gene011031	Alpha-amylase 2-like	9	9	21.8	6810300
Gene009918	Trehalase	6	6	10	6735600
Gene011582	A disintegrin and metalloproteinase with thrombospondin motifs like	10	10	14.3	6732200
Gene014433	Ribosomal protein S29	3	3	48.2	6729800
Gene005989	GJ17640	7	7	8.6	6677900
Gene013684	30K protein 19	12	7	29	6660900
Gene009079	Stromal cell-derived factor 2	4	4	15.6	6658400
Gene008321	Ribosomal protein S16	9	9	57.8	6582800	U
Gene015463	Vacuolar ATPase subunit C	11	11	27.5	6544600
Gene002252	Putative Uncharacterized protein	2	2	21.7	6544200
Gene015739	Uncharacterized protein OBRU01_24190, partial	5	5	23.8	6444700
Gene003382	Prefoldin subunit 5	5	5	33.3	6438400
Gene000538	Myristoylated alanine-rich C-kinase substrate	4	4	25.2	6383300
Gene011419	Cytochrome c oxidase polypeptide IV	3	3	14.6	6318000	U
Gene009565	Phosphatidylinositol transfer protein alpha isoform	8	8	29.4	6272600
Gene006213	Spermine oxidase	1	1	3.7	6269600	U
Gene015625	Charged multivesicular body protein 4b	5	5	25.7	6217900
Gene012464	BmorCPR129	5	5	49.7	6213300
Gene006092	Gelsolin-like	9	9	33.6	6085400
Gene000931	Proteasome subunit beta type-4	5	5	21.4	6068300
Gene016815;Gene016807	Histone H2B-like protein	7	7	48.4	6061000
Gene000773	Similar to CG13676-PA	12	12	11.4	6040400
Gene013683	Low molecular mass 30 kDa lipoprotein 19G1-like	13	6	31.2	5993000
Gene008880	Ribosomal protein L8	9	9	30.4	5889800
Gene003873	Serine protease inhibitor serpin	9	9	17.9	5846700
Gene010835	Fumarate hydratase, mitochondrial-like	10	10	21.1	5786600
Gene011197	G protein alpha subunit Go isoform 1	8	8	23.4	5774200
Gene015484	Acheron	8	8	21.6	5740600
Gene011993	Ribosomal protein S15	5	5	40.1	5722600
Gene013079	Acetoacetyl-CoA thiolase isoform X1	12	12	33.3	5719600
Gene010494	26S proteasome non-ATPase regulatory subunit 1	14	14	30.2	5678800
Gene011542	FK506-binding protein	2	2	18.5	5583000
Gene015997	Eukaryotic translation termination factor 1	5	5	19.8	5581000
Gene002859	Glucosidase	4	4	9.4	5556800
Gene009684	Putative uncharacterized protein	3	3	7.8	5526700	U
Gene005924	Glutathione reductase family member	7	7	16.1	5501000
Gene005480	Elongation factor Tu, mitochondrial	12	12	30.1	5475200
Gene009514	Ubiquitin-conjugating enzyme	1	1	5.8	5468900	U
Gene007591	Ribosomal protein S2	8	8	32.2	5386900
Gene012642	BmorCPR41	7	7	43.9	5383100
Gene001164	60/Ribosomal protein L34	3	3	20.2	5369000	U
Gene009951	Proteasome 26S non-ATPase subunit 4	6	6	21.8	5335600
Gene005723	GK10715	2	2	16.2	5185300	U
Gene015809	Protein singed	17	17	46.6	5180300
Gene014827	26S proteasome regulatory ATPase subunit 10B	9	9	23.5	5168400
Gene001356	Ribosomal protein L13A	10	10	40.7	5157100
Gene014657	Lacunin	3	3	11.4	5093600
Gene006181	Ribosomal protein L4 isoform X1	18	18	36.9	5090700
Gene002047	26S proteasome non-ATPase regulatory subunit putative	11	11	28.5	5079000
Gene010283	Hydroxysteroid dehydrogenase	7	7	16.7	5060200
Gene014083	AGAP004055-PA	4	4	9.9	5052200
Gene011401	Dolichyl-diphosphooligosaccharide--protein glycosyltransferase subunit DAD1	3	3	24.1	5048000	U
Gene009280	AGAP012380	2	2	13.1	5022700
Gene004420	LDLR chaperone boca	7	7	43.5	4984400
Gene000873	Putative uncharacterized protein	2	2	16.5	4962100
Gene004704	Acyl carrier protein	1	1	5.9	4945500	U
Gene014429	26S protease regulatory subunit 4	12	12	25.4	4834100
Gene013638	House keepingprotein putative	4	4	11.3	4819200
Gene003855	Paralytic peptide binding protein 1	14	5	34.6	4810600
Gene014055	Putative uncharacterized protein	4	4	9.5	4774100
Gene010074	Ommochrome-binding protein	3	3	16.8	4764600
Gene016587	Cystathionine beta-synthase	5	5	11.8	4762900
Gene013345	Acyl-coenzyme A dehydrogenase	4	4	10.4	4756200
Gene001963	Transport protein Sec61 beta protein	2	2	24.7	4755500
Gene001119	Putative Uncharacterized protein	15	15	11.5	4718600
Gene007533	Trypsin-1	2	2	9.5	4703900
Gene014059	Heat shock 70 kDa protein cognate 5-like	19	18	26.4	4641300
Gene012541	3-hydroxyacyl-coa dehyrogenase	6	6	18.3	4626600
Gene006391	Signal sequence receptor precursor	4	4	21.1	4614500
Gene007530	Vacuolar H+ ATP synthase 16 kDa proteolipid subunit	2	2	16.1	4599800	U
Gene012542	Yellow-c	6	6	14.7	4596000
Gene003351	Ribosomal protein L15	6	6	39.3	4554300
Gene008018	Ribosomal protein L21	3	3	17	4509300
Gene006941	Cameo1	9	9	17.6	4504300
Gene005744	Endoplasmic reticulum resident protein 44	10	10	21.5	4488200
Gene005609	Hypothetical protein KGM_14571	17	17	14.6	4464500	U
Gene016284	Adenosylhomocysteinase	7	7	17.4	4446100
Gene016493	Neuroglian	8	8	11.1	4409000
Gene014946	GE20109	6	6	11.5	4382300
Gene002729	Gamma-interferon-inducible lysosomal thiol reductase-like	4	4	21.2	4369500
Gene012755	Dipeptidyl peptidase iii	11	11	14.9	4332600
Gene015841	Ubiquitin carboxyl-terminal hydrolase	7	7	15.5	4318500
Gene005192	Putative peroxiredoxin	5	3	19	4318000
Gene008562	Ribosomal protein S23	6	6	42.7	4305900	U
Gene000632	Neuronal pentraxin-2 OS=Mus musculus	17	17	35.2	4252400
Gene000381	Putative Uncharacterized protein	11	11	18.3	4249000
Gene016295	Coactosin-like protein isoform X1	6	6	21.4	4241400
Gene014146	Putative uncharacterized protein	3	3	10	4203600
Gene008537	Spectrin alpha chain isoform X5	69	69	31.7	4197000
Gene016645	ATP-citrate synthase-like, partial	3	3	21.3	4141400
Gene002285	Signal peptidase complex subunit 2	6	6	26.6	4109100
Gene002093	Ribosomal protein S18	8	8	48.7	4090900
Gene003203	Programmed cell death 6-interacting protein	18	18	22.5	4056600
Gene005524	Multi-binding protein	2	2	9.9	4038600
Gene003331	Carboxylesterase	7	7	10.3	4009300
Gene010276	Putative Uncharacterized protein	7	7	17.5	3985200
Gene008290	Juvenile hormone epoxide hydrolase-like protein 2	2	2	4.5	3975100
Gene000390	BmorCPT2	3	2	10.4	3971900
Gene016137	Nesprin-1 putative	3	3	13.5	3955100
Gene015000	Nucleoplasmin isoform 1	2	2	9.9	3948200
Gene002737	Juvenile hormone binding protein	3	3	11.6	3938400
Gene013129	Chaperonin	20	20	41.1	3927700
Gene006442	60S Ribosomal protein L18	8	8	33.3	3904300
Gene003544	Protease inhibitor 3	2	2	18.5	3861800
Gene001081	Aldo-keto reductase	3	3	10	3850900
Gene000644	Basement membrane-specific heparan sulfate proteoglycan core protein (Fragment)	12	12	17.7	3839700
Gene016271	ATP-citrate synthase-like, partial	7	7	21.7	3826600
Gene004254;Gene004255	Beta-N-acetylglucosaminidase 2	5	5	9.3	3811900	U
Gene012053	Tyrosine--tRNA ligase, cytoplasmi	15	15	29.2	3800300
Gene004974	DnaJ homolog subfamily A member 1	8	8	19.7	3800300
Gene006639	Ubiquinol-cytochrome c reductase core protein II	5	5	12.4	3794500
Gene015713	Carboxylesterase CarE-7	4	4	7.3	3771700
Gene003576	Chaoptin	1	1	0.6	3769700	U
Gene005987	Putative uncharacterized protein	4	4	12.2	3768600
Gene002420	Hsp40	4	4	12.3	3742700
Gene016689	Ribosomal protein L32	5	5	32.8	3725800
Gene011904	Coatomer protein complex subunit epsilon	6	6	23.2	3715600
Gene008037	Putative uncharacterized protein GLEAN_07397	7	7	13.4	3695100
Gene014609	GG17307	1	1	6.8	3693300	U
Gene007420	GE25970	2	2	8.7	3685400
Gene008697	Ribosomal protein L5	8	8	23.1	3681800	U
Gene002543	32 kDa apolipoprotein precursor	12	12	41.8	3641200
Gene006625	EN protein binding/engrailed nuclear homeoprotein-regulated protein	5	5	12.5	3624400
Gene001835	Prohibitin protein WPH	8	8	33.6	3517200
Gene001078	Protein ERGIC-53	10	10	20	3492900
Gene009233	Carboxypeptidase inhibitor	1	1	14.2	3475000	U
Gene005019	Glucosinolate sulphatase	3	3	5	3472300
Gene010706	TRAS3 protein	1	1	1.8	3461400	U
Gene000526	Hypothetical protein KGM_14041	4	3	22.5	3432200
Gene000368	Neutral endopeptidase 24.11	6	6	10.1	3427000
Gene007290	GH18428	3	3	3	3418800
Gene001494	Putative Uncharacterized protein nuoG	9	9	13.4	3383400
Gene012264	Isocitrate dehydrogenase	5	5	11.6	3360400
Gene012406	PBP_GOBP	9	9	46.2	3338500	U
Gene008834	Putative uncharacterized protein	5	5	20.9	3302700
Gene003245	UDP-galactose 4-epimerase isoform X1	7	7	23.3	3290600
Gene016391	Uncharacterized protein LOC101736214	6	6	21	3289800
Gene014598	GI23155	4	4	13	3279800
Gene011521	BmLSP-T	2	2	9.4	3210900
Gene013226	Putative uncharacterized protein	2	2	6.3	3208300	U
Gene013475	26S proteasome non-ATPase regulatory subunit 13	14	14	40.3	3202300
Gene011402	Proteasome beta subunit	3	3	17.7	3182800
Gene008121	Glucosamine-6-phosphate isomerase	4	4	15.1	3163000
Gene003338	Scolexin	2	2	9.9	3150900
Gene014654	Cysteine proteinase inhibitor	16	16	9	3131500
Gene006214	Spermine oxidase	1	1	4.8	3117000	U
Gene002727;Gene002726	Ras-related protein 2	2	2	8.9	3114100
Gene004246	Yellow-b	7	7	15.7	3091700
Gene014325	Bombyrin (Precursor)	1	1	6	3048500	U
Gene001540	Glyoxylate reductase/hydroxypyruvate reductase	3	3	9.3	3045200
Gene003963	Ataxin-2 homolog isoform X1	11	11	24.6	3028500
Gene009508	BmorCPH31	7	7	40.7	2988900
Gene004724	Ubiquitin-like modifier-activating enzyme 1	21	21	21.8	2964600
Gene014552	Flavin-dependent monooxygenase FMO1A	2	2	3.7	2955900
Gene015651	Serpin-4A	2	2	5.4	2953200
Gene013665	GLEAN_14942	5	5	13.1	2921800
Gene016029	Putative uncharacterized protein	3	3	18.9	2915300
Gene008799	Ribosomal protein S5	5	5	22.4	2900300	U
Gene002002	Actin-related protein 2/3 complex subunit 5	1	1	10.7	2897000	U
Gene015475	Uncharacterized protein LOC101744771	14	14	29.5	2888200
Gene003748;Gene003749	Putative uncharacterized protein	2	2	3.1	2845700
Gene003783	Microtubule-associated protein	3	3	6	2832400	U
Gene011607	Putative uncharacterized protein	5	5	11.7	2824200
Gene012132	Putative	1	1	0.3	2821900	U
Gene004973	Glycerol-3-phosphate dehydrogenase [NAD(+)], cytoplasmic	9	9	25.7	2774100
Gene003712;Gene003711	Small glutamine-rich tetratricopeptide repeat-containing protein alpha-like	6	6	25.3	2770100
Gene003668	Ras-related GTP-binding protein Rab11	9	9	38	2762800
Gene002212	Putative Uncharacterized protein	6	6	12.8	2748200
Gene013827	Mitochondrial intermembrane space translocase subunit Tim10	1	1	15.1	2743900	U
Gene002506;Gene002505	Dolichyl-diphosphooligosaccharide--protein glycosyltransferase subunit 1	14	14	33	2730100
Gene010036	Eukaryotic translation initiation factor 3 subunit D	3	3	6.4	2719900
Gene009568	Macrophage migration inhibitory factor	2	2	12.6	2703400
Gene001932	C-type lectin 4 isoform X1	8	7	38.9	2685700
Gene005482	Syntaxin 1A	2	2	10.4	2680300	U
Gene004664	Probable dynactin subunit 2	9	9	28.8	2680000
Gene008807	Heterogeneous nuclear ribonucleoprotein A1	1	1	2.8	2677300	U
Gene009489	Vanin-like protein 1	3	3	6.8	2668400
Gene016231	Eukaryotic translation initiation factor 3 subunit F	3	3	11.6	2647400
Gene016677;Gene002418	Ubiquitin-like modifier-activating enzyme 5	3	3	8.1	2628100
Gene011232	Mitochondrial NADH:ubiquinone oxidoreductase NDUFS4/18 kDa subunit	2	2	11.6	2604100
Gene016570	Lysophospholipase	2	2	10.5	2604100	U
Gene000645	Hypothetical protein KGM_08730	4	4	11	2601600
Gene005217	ACYPI001858 protein	2	2	12.4	2573200	U
Gene009762	Acid phosphatase-1	2	2	5	2570600
Gene014537	Prophenoloxidase activating factor 3	3	3	8.4	2562200
Gene003051	Atlastin-2	11	11	15.7	2546900
Gene015307	Hypothetical protein KGM_15052	2	2	12.5	2546500
Gene001934	DnaJ-1	5	5	14.2	2540100
Gene009641	Uncharacterized protein LOC101741307	17	17	56	2517700
Gene007547	Putative uncharacterized protein	9	9	9.7	2515000
Gene012731	2-oxoglutarate dehydrogenase	4	4	20.6	2498800
Gene004227	Putative uncharacterized protein	6	6	9.9	2497300
Gene015402	Heat shock protein hsp23.7	2	1	11.4	2466500	U
Gene006477	TOM1-like protein 2	8	8	22.4	2436400
Gene001468	Molting fluid carboxypeptidase A	7	7	15.4	2430900
Gene009602	Apyrase	7	7	12.4	2423800
Gene011458	Putative Uncharacterized protein	21	21	15.9	2413800
Gene011443	Protein CASC3 isoform X3	4	4	26.6	2403800
Gene011176	Pleckstrin homology domain-containing family F member 2 isoform X1	8	8	31	2378100
Gene012975	Ribosomal protein L26	7	7	40.5	2369200
Gene008890	Putative uncharacterized protein	3	3	6.6	2352100
Gene001217	26S protease regulatory subunit 7	14	14	31.3	2348800
Gene011261;Gene011269	Hexosaminidase	1	1	1.5	2347600	U
Gene010758	Putative uncharacterized protein GLEAN_07793	19	19	19.6	2341000
Gene009523	Transmembrane emp24 domain-containing protein 2	7	7	31.9	2315700
Gene002495	Putative uncharacterized protein	2	2	14.1	2284700
Gene005270	Vacuolar ATPase subunit a	8	6	10.1	2281500
Gene015281	Plastin-2	16	16	28.9	2281000
Gene004137	Ras oncogene	3	3	17	2279900	U
Gene009629	Clathrin heavy chain	32	32	20.3	2275900
Gene008828	Serpin-2	1	1	3.8	2268200	U
Gene000577	DNA-damage inducible protein	4	4	12.5	2235800
Gene006187	Aminopeptidase P-like protein	5	5	6.5	2222700
Gene013241	Protein takeout-like	5	5	20.8	2194300	U
Gene006034	Lysosomal alpha-mannosidase	3	3	6.9	2155700
Gene003967	Hemocyte protease-1	5	5	12.9	2147400
Gene009089	Putative uncharacterized protein	2	2	9.2	2142500
Gene003897	AGAP010159-PA	2	2	12.2	2138300
Gene010087	NADH dehydrogenase [ubiquinone] 1 beta subcomplex subunit 10	4	4	30.2	2132000
Gene013715	Insulin-related peptide binding protein	2	2	9.8	2131200
Gene006254	UDP-N-acetylglucosamine pyrophosphorylase	7	7	14	2128500
Gene012569	Putative uncharacterized protein	3	3	5.9	2101200
Gene006489	Beta-N-acetylglucosaminidase 1 precursor	12	12	23.9	2100800
Gene014536	Putative uncharacterized protein	1	1	7	2095200	U
Gene007453	Protein TsetseEP-like	8	8	35.5	2078300	U
Gene000581	Putative uncharacterized protein (Fragment)	3	3	8.2	2077100	U
Gene007614	Putative uncharacterized protein	1	1	5.6	2076500	U
Gene015271	CBR-LEA-1 protein	3	3	9.8	2049700
Gene004548	26S proteasome non-ATPase regulatory subunit 2	16	16	21	2029100
Gene001779	Low molecular mass 30 kDa lipoprotein 21G1 OS	4	4	12.1	2017800
Gene008369	BmorCPH41	32	29	16.5	2007600
Gene011560	Proteasome subunit beta type	4	4	15.2	1996700	U
Gene011292	Putative uncharacterized protein	5	5	12.8	1986800
Gene010120	Yellow-d	6	6	14.1	1979400
Gene015399	Plasma membrane calcium ATPase isoform K	11	11	13	1966200
Gene014369	Protein transport protein sec13 putative	5	5	14.1	1959600
Gene016248	Uncharacterized protein LOC101738727	8	8	24	1949200	U
Gene007130	Ribosomal protein L9	8	8	34.7	1938400
Gene014582	Glucosamine-6-phosphate N-acetyltransferase	3	3	15.7	1931300	U
Gene009470;Gene009471;Gene009472	Glucose dehydrogenase	2	2	5.3	1925000	U
Gene009758	Phosphatidylethanolamine binding protein isoform 1	4	1	26.8	1916200	U
Gene005608	Titin	6	6	24.2	1907300
Gene008984	Putative uncharacterized protein	2	2	1.1	1892100	U
Gene006334;Gene006333	Alcohol dehydrogenase	4	4	12.8	1884300
Gene003135	Neuroglian	2	2	17.4	1877100
Gene011630	Eukaryotic translation initiation factor 2 alpha subunit	3	3	9.7	1819600
Gene002850	Cuticlin-1 OS=Caenorhabditis elegans GN	13	12	23.2	1795900
Gene015785	Elongation factor 1 alpha	5	5	7.6	1778200
Gene004562	Putative uncharacterized protein	8	8	12.5	1774600
Gene003784	BmorCPAP1	10	10	12.7	1773900
Gene004105	Chitinase	8	8	15.9	1755400
Gene002276	Serine carboxypeptidase 1	2	2	5.8	1754900	U
Gene014954	Lipopolysaccharide binding protein	4	1	11.2	1747400
Gene007263	Barrier-to-autointegration factor	2	2	20	1745700	U
Gene001966	Integrator complex subunit 2	2	2	1.2	1732100
Gene005282	Dynein intermediate chain cytosolic	5	5	8.2	1726700
Gene008791	Uncharacterized protein LOC101740597	27	27	46.7	1715900
Gene002128	Lysyl-tRNA synthetase	3	3	6.4	1703000
Gene002084	Dopa-decarboxylase	6	6	12	1702400
Gene008459;Gene008458	AGAP004366-PA	12	12	22.7	1695900
Gene012772	1110059p08rik-like protein	3	3	9.3	1690500
Gene000399	Putative Uncharacterized protein	10	10	18.6	1671300	U
Gene010918	Ribosomal protein S9	11	11	44.8	1664000
Gene003769	Soluble NSF attachment protein putative	7	7	26.7	1658400
Gene000528	1-Cys peroxiredoxin	1	1	5.4	1638600	U
Gene016331;Gene016330	Oxidoreductase activity, acting on NADH or NADPH	3	3	15.8	1620800
Gene002317	Ubiquinol-cytochrome c reductase iron-sulfur subunit	3	3	12.2	1603000
Gene006961	Ceramidase	4	4	10	1595700
Gene007561	Progesterone membrane binding protein	1	1	3.6	1591800	U
Gene002267	Aspartate aminotransferase	9	9	28.3	1583400
Gene001446	AGAP007975-PA	4	4	12	1578700
Gene015849	Putative uncharacterized protein	1	1	3.4	1556000	U
Gene009437	Putative uncharacterized protein	10	10	7.6	1552100
Gene010771	Putative uncharacterized protein	4	4	7.1	1551500
Gene003442	K01487 guanine deaminase	19	19	39.1	1541100
Gene008522;Gene008521	Innexin 2	2	2	5.6	1502800	U
Gene010350	NADH dehydrogenase (Ubiquinone) Fe-S protein 8	3	3	14.5	1498000
Gene010817	Eukaryotic translation initiation factor 5	4	4	11	1497200
Gene014326	Chlorophyllide A binding protein	3	3	2.5	1468000	U
Gene015714	RE45222p	5	5	16.5	1463900
Gene001808	Eukaryotic translation initiation factor 3 subunit H	4	4	12.8	1439800	U
Gene007181	Phosphorylase	5	5	5.9	1425400
Gene011969	45 kDa immunophilin FKBP45	12	12	29.9	1416400	U
Gene006634	Purine nucleoside phosphorylase	1	1	2.8	1409900	U
Gene016701;Gene016592	Phosphate transport protein	6	6	15.6	1405900	U
Gene001898;Gene001897	Glucose-6-phosphate 1-dehydrogenase	5	5	7.5	1399200
Gene004854	Myc box-dependent-interacting protein 1-like isoform 3	4	4	10.5	1386200
Gene004738	Ral	3	3	13.2	1384800
Gene004643	Ubiquitin carboxyl-terminal hydrolase	5	5	7	1380000
Gene005810	Annexin B13b	8	7	23.7	1378300
Gene006419	NADH-ubiquinone reductas	3	3	16.8	1375600	U
Gene007088	Inactive pancreatic lipase-related protein	7	7	25.2	1363400	U
Gene003482	SJCHGC01925 protein	9	9	18.9	1352600
Gene006001	Viral IAP-associated factor putative	1	1	4.2	1348200	U
Gene010983	Aldehyde dehydrogenase isoform 2	15	15	32.4	1343400
Gene001731	Stathmin	1	1	3.8	1326800	U
Gene010991	CG5756 isoform B	8	8	5.8	1323200
Gene003934	Chitinase (Precursor)	3	3	6.2	1296500
Gene015152	Thioredoxin peroxidase	4	3	19.4	1288800
Gene000375	Y-box protein	4	4	22.4	1286000
Gene000503	Tudor staphylococcus/micrococcal nuclease	24	24	29.6	1262700
Gene007133	Calcium/calmodulin-dependent protein kinase type 1 (Camki)	2	2	7.8	1258700	U
Gene015751	Similar to F-actin-capping protein subunit alpha	3	3	14.2	1255900
Gene016326	Fibrillin-2	2	2	4.6	1251700	U
Gene002556	Putative uncharacterized protein	4	4	9.6	1229700
Gene006567	Aminopeptidase N putative	12	12	12.4	1224600
Gene015532	Putative uncharacterized protein	12	12	4.5	1209200
Gene016644	ATP-citrate synthase-like, partial	7	7	21.3	1196700
Gene004747	Putative uncharacterized protein	1	1	0.9	1196000	U
Gene009900	GLEAN_15481	11	11	13.5	1194800
Gene009315	Vitellogenic carboxypeptidase	2	2	3.2	1194000
Gene012193	Cell death-regulatory protein GRIM19	1	1	4.9	1193600	U
Gene005109	Bifunctional purine biosynthesis protein PURH	12	12	21.3	1190500
Gene000708	Coatomer protein complex subunit beta 2	6	6	8	1169100
Gene013855	Neutral alpha-glucosidase AB-like precursor	25	25	32.3	1156700
Gene014681	Putative uncharacterized protein	12	12	8.2	1156700
Gene001096	3-dehydroecdysone 3beta-reductase	3	3	7	1146700
Gene002568	Glycogenin	4	4	6.2	1117600
Gene014688	GJ23421	1	1	2.1	1111100	U
Gene009513	Eukaryotic translation initiation factor 3 subunit C	6	6	11	1110600	U
Gene006608	Short-chain dehydrogenase	1	1	4.3	1104400	U
Gene000291;Gene000290	Uncharacterized protein LOC101735522	14	14	30.5	1094100
Gene004798	Putative uncharacterized protein	2	2	8.4	1091600
Gene009126	Putative uncharacterized protein	1	1	2.2	1085900	U
Gene000209;Gene000208;Gene001388	Vacuolar ATP synthase subunit D	8	8	18.5	1078400
Gene014465	Ribosome-binding protein 1 isoform X1	20	20	28.1	1064600
Gene012197	Aliphatic nitrilase	4	4	10.5	1059100
Gene006931	BmorCPR54	5	5	15.2	1055500
Gene007833	Hypothetical protein KGM_11922	9	9	10.3	1051700
Gene004832	Putative uncharacterized protein	2	2	5.3	1049400
Gene013655	Scavenger receptor class B member putative	3	3	7	1045300	U
Gene000520	6-phosphogluconate dehydrogenase decarboxylating	4	4	7.7	1021000	U
Gene000312	Putative uncharacterized protein	2	2	3.8	1019400
Gene012411	Putative uncharacterized protein	2	2	6.5	1007200
Gene005658	Beta-galactosidase	1	1	1.5	1004300	U
Gene005558	Ankyrin repeat-rich membrane spanning protein	1	1	0.5	995940	U
Gene003772	Putative Uncharacterized protein DKFZp459H142	9	9	20.5	982800
Gene015171	AGAP007871-PA	4	4	13.3	978150
Gene003686	Pyruvate dehydrogenase	3	3	7.6	975340
Gene012470	BmorCPR125	15	15	43.6	966200
Gene000479	AGAP007494-PA	2	2	5.4	950950
Gene013832	Ribonucleoprotein (Fragment)	6	6	9.5	946060
Gene005748	GTP binding protein	8	8	21.9	942800
Gene003077	Tripeptidyl-peptidase 2	15	15	13	935500
Gene005012	Putative defense protein 3	4	4	20.5	934130
Gene003240	FK506-binding protein FKBP59 homologue	3	3	7.1	933800
Gene001034	Putative aldo-ketose reductase 1	2	1	4.4	932010
Gene005077	Phosphoserine aminotransferase 1	8	8	22.3	928180
Gene010767	Putative uncharacterized protein	1	1	3	909730	U
Gene006025	Iron regulatory protein 1	4	4	4.4	875340
Gene000354	Putative uncharacterized protein	4	4	11.6	875120
Gene013644	Putative fatty acyl-CoA reductase CG5065	12	12	31.1	873390	U
Gene000719	Phenylalanine hydroxylase	3	3	7.5	869480
Gene002423	Putative uncharacterized protein	2	2	4.2	869270	U
Gene005918	Dolichyl-diphosphooligosaccharide protein glycotransferase	7	7	15.8	867870	U
Gene005575	Putative uncharacterized protein	1	1	4.2	865270	U
Gene012543	Hypothetical protein KGM_12128	16	14	17.1	858550
Gene010940	Carboxyl/choline esterase CCE002a	1	1	1.4	854250	U
Gene012056	BmorCPR20	6	6	8.3	853120
Gene003103	Arginine kinase isoform 2	12	12	35.5	844610
Gene011720	Glucose-6-phosphate isomerase	5	5	9.9	835890
Gene001766	Putative uncharacterized protein	3	3	7.7	828280
Gene015181	GA17230	4	4	4.6	800240
Gene014664	Tryptophanyl-tRNA synthetase putative	2	2	8	783400
Gene013741	Adhesion related protein transmembrane	4	4	7	773810
Gene016170	GK14239	4	4	10.3	755090
Gene000787	Protein canopy-like protein 2	4	4	18.2	746450	U
Gene009853	Putative uncharacterized protein	3	3	5.7	744570
Gene006315	Alanine aminotransferase	10	10	19.8	734350
Gene015621	Prophenoloxidase activating enzyme (Precursor)	1	1	2.5	726910	U
Gene008123	ADP-ribosylation factor GTPase-activating proteinputative	3	3	8.2	721390
Gene012176	Fructose-1／6-bisphosphatase	1	1	2.7	716000	U
Gene005064	G protein alpha q isoform 1	4	4	9.9	709760	U
Gene005126	Vacuolar proton atpases	3	1	3.8	691020	U
Gene003616	Putative uncharacterized protein	5	5	14.8	663760
Gene010819	Echinoderm microtubule-associated protein-like 1	4	4	7	657950
Gene000802	GM19865	2	2	4.7	650740
Gene002517	Putative uncharacterized protein	2	1	4.6	643970	U
Gene001087	GK17563	2	2	7.7	631980
Gene011457	Bullous pemphigoid antigen 1 isoforms 6/9/10	7	7	5.5	628410
Gene011461	Plectin-1	4	4	5.8	626690
Gene005333	Integrin alpha 2	2	2	1.8	624000
Gene015146	Putative uncharacterized protein	4	4	4.7	613830
Gene012610	Nuclear migration protein nudC	7	7	21.8	611090
Gene008433	Septin-2	7	7	17.4	609650
Gene008055	Putative uncharacterized protein	5	5	7.3	598490	U
Gene002560	Prolyl endopeptidase	3	3	7.6	572210
Gene012379	Transport protein Sec61 alpha subunit	4	4	7.8	567760
Gene008535	Delta-aminolevulinic acid dehydratase	3	3	2.7	515100	U
Gene012918;Gene012919	Putative paralytic peptide-binding protein	12	1	28.2	513260	U
Gene008157	L(B002)	5	5	11.8	513070
Gene015992	AGAP011453-PA	3	3	5.1	506930	U
Gene010085	Proteasome 26S non-ATPase subunit 12	7	7	14.4	502300	U
Gene003836	Putative uncharacterized protein	1	1	0.8	471210	U
Gene002058	Probable 26S proteasome non-ATPase regulatory subunit 3	10	10	23.5	469640
Gene001974	Alanyl-tRNA synthetase cytoplasmic	15	15	15.3	461010
Gene016324	Putative uncharacterized protein	4	4	5.3	446350
Gene015527	Exuperantia	3	3	10.9	446210	U
Gene011956	Endoprotease FURIN	3	3	2.5	438550
Gene013840	Putative uncharacterized protein (Fragment)	6	6	9.4	420060
Gene013322	Putative uncharacterized protein	2	2	3	405210	U
Gene007682	Eukaryotic translation initiation factor 3 subunit M	5	5	15	395640	U
Gene000337	EVI5-like protein	8	8	10	392200
Gene009091	Karyopherin beta 3	8	8	9.6	381760	U
Gene005437	Hypothetical protein KGM_09916 [	20	20	12.8	380070
Gene005078	Putative Uncharacterized protein SP1070	55	55	18.5	373560
Gene012840	Signal recognition particle subunit srp72	6	6	10.4	362620
Gene008544	Glycyl-tRNA synthetase	4	4	5.2	354350
Gene015533	Putative uncharacterized protein	3	3	1.8	346320
Gene013578	AGAP004487-PA	5	5	10.7	340350	U
Gene015773	GK11459	16	16	13.2	332590
Gene002759	Poly A binding protein	16	16	29.1	327590
Gene007887	GH22474p	6	6	13.4	320650	U
Gene002379	Long-chain-fatty-acid--CoA ligase 3	8	8	10.9	306540	U
Gene003808	Putative uncharacterized protein	4	4	4.3	290270
Gene001084	Talin-1	1	1	1	289120	U
Gene002998	Guanylate-binding protein	12	12	16.5	288690
Gene005624	Notch-like protein	22	22	22.8	284940
Gene014807	Aminopeptidase N-like protein	8	8	7.6	261050
Gene006316	Low-density lipoprotein receptor putative	46	46	12.1	213090
Gene016125	Putative uncharacterized protein	6	6	5.3	196010
Gene014179	Spectrin beta chainnputative	44	44	11.8	195780
Gene010288	Putative Uncharacterized protein	28	28	18.9	187370
Gene012100	Dynein heavy chain	7	7	6.4	171240
Gene000108	Laminin A chain putative	8	8	6.1	132820	U
Gene016108	Putative uncharacterized protein	6	6	3.7	132800	U
Gene002683	Cullin-associated NEDD8-dissociated protein 1	2	2	1.4	104080
Gene006950	Muscle-specific protein 300	17	17	1.7	85159
Gene012099	Dynein heavy chain	9	9	3.1	40479
Red colored proteins in column B are identified as cuticular protein.
* The proteins classified as unreliable are indicated by "U" in column G.
** Transcript levels (EST counts) were obtained from EST database of KAIKObase (https://sgp.dna.affrc.go.jp/KAIKObase/).
